# Supplementary material for: Prevalence and predictors of Biker’s hand syndrome among the professional bike riders in Bangladesh: A cross-sectional study
Source: PLoS One. 2025 Sep 23;20(9):e0332228. doi: 10.1371/journal.pone.0332228 (PMC12456777; doi:10.1371/journal.pone.0332228)
Supplement: S3 Data — (XLSX) [file pone.0332228.s003.xlsx]

## Sheet: Sheet1
Age	Age_catagory	Weight	Height_CM	BMI	BMI_Asian_Classification	Education	Marital_status	Smoking_habit	Gross_monthly_income	Rider_status	Riding_time	Professional_experience	Bike_engine_capacity	Use_safety_equipments	Handgrip_suitable	Bike_fits_your_body	Pain_right_hand	Right_A	Right_B	Right_C	Right_D	Right_E	Right_F	Pain_left_hand	Left_A	Left_B	Left_C	Left_D	Left_E	Left_F
21	18-30 years	85	175.26	27.6728	>25.0 kg/m2	Graduate and above	Unmarid	No	<30000	Occational	<6 hours	6-10 years	>150 cc	Yes	Yes	Yes	No	No	No	No	No	No	No	No	No	No	No	No	No	No
22	18-30 years	65	180.34	19.9862	18.5 - 22.9 kg/m2	HSC	Unmarid	No	<30000	Occational	<6 hours	0-5 years	<150 cc	Yes	Yes	Yes	Yes	No	No	No	No	Yes	No	Yes	No	No	No	No	Yes	No
18	18-30 years	52	175.26	16.9292	<18.5 kg/m2	Graduate and above	Unmarid	No	<30000	Occational	<6 hours	0-5 years	<150 cc	Yes	Yes	Yes	No	No	No	No	No	No	No	No	No	No	No	No	No	No
45	>40 years	65	193.04	17.4429	<18.5 kg/m2	HSC	Married	Yes	>45000	Professional	>8 hours	>10 years	>150 cc	Yes	Yes	Yes	No	No	No	No	No	No	No	Yes	Yes	No	No	No	No	No
40	31-40 years	56	160.02	21.8695	18.5 - 22.9 kg/m2	SSC or bellow	Married	Yes	<30000	Professional	>8 hours	0-5 years	<150 cc	Yes	No	No	Yes	No	No	No	No	Yes	No	Yes	No	No	No	Yes	Yes	Yes
41	>40 years	72	160.02	28.118	>25.0 kg/m2	Graduate and above	Married	No	<30000	Professional	<6 hours	0-5 years	<150 cc	No	Yes	Yes	Yes	Yes	No	Yes	No	No	No	Yes	Yes	No	No	No	No	No
35	31-40 years	70	167.64	24.9082	23.0 - 24.9 kg/m2	Graduate and above	Married	No	<30000	Professional	<6 hours	6-10 years	<150 cc	Yes	Yes	Yes	Yes	Yes	No	No	No	Yes	No	Yes	Yes	No	No	Yes	No	No
27	18-30 years	75	167.64	26.6874	>25.0 kg/m2	Graduate and above	Married	Yes	<30000	Professional	<6 hours	0-5 years	<150 cc	No	Yes	Yes	Yes	Yes	No	No	No	Yes	No	Yes	Yes	No	No	Yes	No	No
33	31-40 years	68	165.1	24.9468	23.0 - 24.9 kg/m2	HSC	Married	Yes	<30000	Professional	<6 hours	6-10 years	<150 cc	Yes	No	Yes	Yes	Yes	No	Yes	No	No	No	Yes	Yes	No	No	No	Yes	No
30	18-30 years	74	170.18	25.5514	>25.0 kg/m2	HSC	Married	Yes	<30000	Professional	6-8 hours	6-10 years	<150 cc	Yes	Yes	Yes	Yes	No	No	Yes	Yes	No	No	Yes	Yes	Yes	No	No	No	No
30	18-30 years	59	162.56	22.3267	18.5 - 22.9 kg/m2	Graduate and above	Married	No	<30000	Professional	<6 hours	0-5 years	<150 cc	Yes	Yes	Yes	No	No	No	No	No	No	No	No	No	No	No	No	No	No
26	18-30 years	64	165.1	23.4793	23.0 - 24.9 kg/m2	Graduate and above	Unmarid	No	<30000	Occational	<6 hours	0-5 years	<150 cc	No	Yes	Yes	No	No	No	No	No	No	No	No	No	No	No	No	No	No
27	18-30 years	72	170.18	24.8608	23.0 - 24.9 kg/m2	Graduate and above	Married	Yes	31000 - 45000	Occational	<6 hours	6-10 years	<150 cc	No	Yes	Yes	No	No	No	No	No	No	No	Yes	No	No	No	No	No	Yes
27	18-30 years	70	172.72	23.4646	23.0 - 24.9 kg/m2	Graduate and above	Married	Yes	<30000	Occational	<6 hours	6-10 years	<150 cc	No	Yes	No	Yes	No	No	No	No	No	Yes	Yes	No	No	No	No	No	Yes
43	>40 years	97	180.34	29.8255	>25.0 kg/m2	Graduate and above	Married	No	>45000	Occational	<6 hours	>10 years	<150 cc	No	Yes	No	Yes	No	No	No	No	No	Yes	Yes	No	No	No	No	No	Yes
32	31-40 years	95	172.72	31.8448	>25.0 kg/m2	HSC	Married	Yes	<30000	Professional	<6 hours	>10 years	<150 cc	No	No	No	No	No	No	No	No	No	No	No	No	No	No	No	No	No
30	18-30 years	56	170.18	19.3362	18.5 - 22.9 kg/m2	SSC or bellow	Married	Yes	<30000	Professional	6-8 hours	6-10 years	<150 cc	No	Yes	Yes	Yes	No	No	No	No	No	Yes	Yes	No	No	No	No	No	Yes
26	18-30 years	62	172.72	20.7829	18.5 - 22.9 kg/m2	HSC	Unmarid	Yes	31000 - 45000	Professional	>8 hours	0-5 years	<150 cc	No	No	Yes	Yes	No	No	No	No	No	Yes	Yes	No	No	No	No	No	Yes
30	18-30 years	59	170.18	20.3721	18.5 - 22.9 kg/m2	SSC or bellow	Married	No	31000 - 45000	Professional	6-8 hours	0-5 years	<150 cc	No	Yes	Yes	No	No	No	No	No	No	No	No	No	No	No	No	No	No
32	31-40 years	32	172.72	10.7267	<18.5 kg/m2	HSC	Married	Yes	31000 - 45000	Occational	<6 hours	0-5 years	<150 cc	Yes	Yes	Yes	No	No	No	No	No	No	No	No	No	No	No	No	No	No
34	31-40 years	76	175.26	24.7428	23.0 - 24.9 kg/m2	HSC	Married	Yes	31000 - 45000	Professional	>8 hours	6-10 years	<150 cc	No	Yes	No	Yes	Yes	No	No	No	No	No	Yes	Yes	No	No	No	No	No
25	18-30 years	72	172.72	24.135	23.0 - 24.9 kg/m2	Graduate and above	Unmarid	No	<30000	Professional	6-8 hours	0-5 years	<150 cc	No	Yes	Yes	No	No	No	No	No	No	No	No	No	No	No	No	No	No
40	31-40 years	65	175.26	21.1616	18.5 - 22.9 kg/m2	HSC	Married	Yes	<30000	Occational	<6 hours	>10 years	<150 cc	No	Yes	Yes	No	No	No	No	No	No	No	No	No	No	No	No	No	No
42	>40 years	56	170.18	19.3362	18.5 - 22.9 kg/m2	SSC or bellow	Married	Yes	<30000	Professional	>8 hours	0-5 years	<150 cc	No	No	Yes	Yes	No	No	No	No	No	Yes	Yes	No	No	No	No	No	Yes
37	31-40 years	65	175.26	21.1616	18.5 - 22.9 kg/m2	Graduate and above	Married	No	31000 - 45000	Occational	<6 hours	0-5 years	<150 cc	No	Yes	Yes	No	No	No	No	No	No	No	No	No	No	No	No	No	No
46	>40 years	59	170.18	20.3721	18.5 - 22.9 kg/m2	Graduate and above	Married	No	>45000	Occational	<6 hours	>10 years	<150 cc	No	Yes	Yes	No	No	No	No	No	No	No	No	No	No	No	No	No	No
42	>40 years	68	175.26	22.1383	18.5 - 22.9 kg/m2	Graduate and above	Married	Yes	>45000	Occational	<6 hours	6-10 years	<150 cc	No	Yes	Yes	No	No	No	No	No	No	No	No	No	No	No	No	No	No
34	31-40 years	71	167.64	25.2641	>25.0 kg/m2	HSC	Married	Yes	<30000	Professional	6-8 hours	0-5 years	<150 cc	No	Yes	Yes	No	No	No	No	No	No	No	Yes	Yes	No	No	No	No	No
27	18-30 years	60	172.72	20.1125	18.5 - 22.9 kg/m2	SSC or bellow	Married	Yes	<30000	Professional	6-8 hours	0-5 years	<150 cc	No	No	No	Yes	No	No	No	No	No	Yes	Yes	No	No	No	No	No	Yes
45	>40 years	32	167.64	11.3866	<18.5 kg/m2	HSC	Married	Yes	<30000	Professional	6-8 hours	0-5 years	<150 cc	Yes	No	No	Yes	No	No	No	Yes	No	No	Yes	No	No	No	Yes	No	No
34	31-40 years	66	167.64	23.4849	23.0 - 24.9 kg/m2	HSC	Married	No	<30000	Professional	<6 hours	0-5 years	<150 cc	Yes	No	No	Yes	Yes	Yes	No	No	No	No	Yes	No	No	No	No	Yes	No
45	>40 years	75	170.18	25.8967	>25.0 kg/m2	HSC	Married	Yes	<30000	Professional	6-8 hours	0-5 years	<150 cc	Yes	Yes	Yes	No	No	No	No	No	No	No	No	No	No	No	No	No	No
40	31-40 years	76	167.64	27.0432	>25.0 kg/m2	HSC	Married	Yes	31000 - 45000	Professional	<6 hours	0-5 years	<150 cc	Yes	Yes	Yes	No	No	No	No	No	No	No	No	No	No	No	No	No	No
40	31-40 years	65	170.18	22.4438	18.5 - 22.9 kg/m2	HSC	Married	Yes	<30000	Professional	<6 hours	0-5 years	<150 cc	Yes	Yes	Yes	No	No	No	No	No	No	No	No	No	No	No	No	No	No
40	31-40 years	64	160.02	24.9938	>25.0 kg/m2	SSC or bellow	Married	Yes	<30000	Professional	>8 hours	0-5 years	<150 cc	Yes	Yes	No	Yes	Yes	No	Yes	Yes	No	No	Yes	No	Yes	No	Yes	No	No
37	31-40 years	71	165.1	26.0474	>25.0 kg/m2	SSC or bellow	Married	Yes	31000 - 45000	Professional	>8 hours	6-10 years	<150 cc	Yes	No	No	Yes	Yes	Yes	No	No	No	No	Yes	No	No	No	Yes	No	No
42	>40 years	66	162.56	24.9756	>25.0 kg/m2	HSC	Married	No	31000 - 45000	Professional	6-8 hours	6-10 years	<150 cc	Yes	No	No	Yes	Yes	No	Yes	No	No	No	Yes	No	Yes	No	No	No	No
38	31-40 years	65	165.1	23.8462	23.0 - 24.9 kg/m2	SSC or bellow	Married	No	31000 - 45000	Professional	6-8 hours	0-5 years	<150 cc	Yes	No	No	Yes	Yes	No	No	Yes	No	No	Yes	Yes	No	No	No	Yes	No
48	>40 years	73	165.1	26.7811	>25.0 kg/m2	HSC	Married	Yes	31000 - 45000	Professional	6-8 hours	0-5 years	<150 cc	Yes	No	Yes	Yes	Yes	Yes	Yes	No	No	No	Yes	Yes	Yes	Yes	No	No	No
40	31-40 years	70	160.02	27.3369	>25.0 kg/m2	SSC or bellow	Married	No	31000 - 45000	Professional	6-8 hours	6-10 years	<150 cc	Yes	Yes	Yes	No	No	No	No	No	No	No	Yes	Yes	Yes	Yes	No	No	No
45	>40 years	74	160.02	28.899	>25.0 kg/m2	SSC or bellow	Married	Yes	31000 - 45000	Professional	6-8 hours	6-10 years	<150 cc	Yes	Yes	Yes	Yes	Yes	Yes	No	No	No	No	Yes	No	Yes	Yes	No	No	No
40	31-40 years	72	162.56	27.2461	>25.0 kg/m2	SSC or bellow	Married	Yes	31000 - 45000	Professional	6-8 hours	6-10 years	<150 cc	Yes	Yes	Yes	Yes	No	Yes	Yes	No	No	No	Yes	No	Yes	No	No	No	No
45	>40 years	64	160.02	24.9938	>25.0 kg/m2	HSC	Married	Yes	31000 - 45000	Professional	6-8 hours	6-10 years	<150 cc	Yes	Yes	No	Yes	Yes	Yes	No	No	No	No	Yes	No	No	Yes	No	No	No
40	31-40 years	56	162.56	21.1914	18.5 - 22.9 kg/m2	SSC or bellow	Unmarid	Yes	31000 - 45000	Professional	>8 hours	0-5 years	<150 cc	Yes	Yes	No	Yes	No	No	No	Yes	No	No	Yes	Yes	No	Yes	No	No	No
33	31-40 years	55	162.56	20.813	18.5 - 22.9 kg/m2	SSC or bellow	Married	Yes	<30000	Professional	6-8 hours	0-5 years	<150 cc	Yes	No	Yes	Yes	No	No	Yes	No	No	No	Yes	No	No	No	No	Yes	No
30	18-30 years	55	162.56	20.813	18.5 - 22.9 kg/m2	SSC or bellow	Married	Yes	<30000	Professional	6-8 hours	0-5 years	<150 cc	Yes	No	No	Yes	No	Yes	No	No	No	No	Yes	Yes	Yes	Yes	No	No	No
24	18-30 years	63	162.56	23.8404	23.0 - 24.9 kg/m2	HSC	Unmarid	Yes	31000 - 45000	Professional	6-8 hours	0-5 years	<150 cc	Yes	Yes	No	Yes	Yes	Yes	No	No	No	Yes	Yes	No	No	No	Yes	No	No
26	18-30 years	64	160.02	24.9938	>25.0 kg/m2	SSC or bellow	Married	Yes	<30000	Professional	6-8 hours	0-5 years	<150 cc	Yes	No	Yes	Yes	Yes	Yes	No	No	No	Yes	Yes	No	No	Yes	No	No	No
34	31-40 years	65	165.1	23.8462	23.0 - 24.9 kg/m2	SSC or bellow	Unmarid	Yes	<30000	Professional	<6 hours	>10 years	<150 cc	Yes	Yes	Yes	Yes	Yes	No	No	No	No	No	Yes	No	Yes	Yes	No	No	No
27	18-30 years	52	160.02	20.3074	18.5 - 22.9 kg/m2	Graduate and above	Unmarid	Yes	<30000	Professional	6-8 hours	0-5 years	<150 cc	No	No	No	Yes	No	Yes	No	No	No	No	Yes	Yes	No	No	No	Yes	No
30	18-30 years	67	160.02	26.1653	>25.0 kg/m2	SSC or bellow	Married	Yes	<30000	Professional	6-8 hours	0-5 years	<150 cc	Yes	No	No	No	No	No	No	No	No	No	Yes	No	No	No	No	Yes	No
40	31-40 years	70	160.02	27.3369	>25.0 kg/m2	SSC or bellow	Married	Yes	31000 - 45000	Professional	6-8 hours	6-10 years	<150 cc	Yes	Yes	Yes	No	No	No	No	No	No	No	No	No	No	No	No	No	No
45	>40 years	70	162.56	26.4893	>25.0 kg/m2	SSC or bellow	Married	Yes	<30000	Professional	<6 hours	0-5 years	<150 cc	Yes	Yes	No	Yes	No	Yes	No	No	No	No	Yes	Yes	No	Yes	No	No	No
35	31-40 years	75	160.02	29.2896	>25.0 kg/m2	SSC or bellow	Married	Yes	<30000	Professional	<6 hours	0-5 years	<150 cc	Yes	No	Yes	No	No	No	No	No	No	No	Yes	No	Yes	No	No	No	No
32	31-40 years	80	165.1	29.3492	>25.0 kg/m2	Graduate and above	Married	Yes	31000 - 45000	Professional	6-8 hours	6-10 years	<150 cc	Yes	No	Yes	Yes	No	No	Yes	No	Yes	No	Yes	No	No	Yes	No	Yes	Yes
30	18-30 years	65	160.02	25.3843	>25.0 kg/m2	SSC or bellow	Married	Yes	31000 - 45000	Professional	6-8 hours	0-5 years	<150 cc	Yes	Yes	No	No	No	No	No	No	No	No	Yes	Yes	No	No	No	Yes	Yes
40	31-40 years	75	162.56	28.3814	>25.0 kg/m2	HSC	Married	Yes	31000 - 45000	Professional	6-8 hours	6-10 years	<150 cc	Yes	Yes	Yes	Yes	Yes	No	Yes	No	No	No	Yes	No	No	No	No	No	Yes
35	31-40 years	66	160.02	25.7748	>25.0 kg/m2	Graduate and above	Married	Yes	>45000	Professional	>8 hours	6-10 years	<150 cc	Yes	Yes	Yes	Yes	Yes	No	No	No	Yes	Yes	Yes	No	No	No	No	Yes	Yes
43	>40 years	63	160.02	24.6032	23.0 - 24.9 kg/m2	SSC or bellow	Married	Yes	31000 - 45000	Professional	6-8 hours	0-5 years	<150 cc	Yes	Yes	No	No	No	No	No	No	No	No	Yes	No	No	No	No	No	Yes
32	31-40 years	55	162.56	20.813	18.5 - 22.9 kg/m2	HSC	Unmarid	No	<30000	Professional	6-8 hours	0-5 years	<150 cc	Yes	No	No	Yes	Yes	No	No	No	No	Yes	Yes	No	No	No	Yes	No	No
25	18-30 years	57	162.56	21.5699	18.5 - 22.9 kg/m2	SSC or bellow	Unmarid	Yes	<30000	Professional	6-8 hours	0-5 years	<150 cc	Yes	Yes	Yes	Yes	Yes	No	Yes	No	No	No	No	No	No	No	No	No	No
35	31-40 years	60	160.02	23.4316	23.0 - 24.9 kg/m2	SSC or bellow	Unmarid	No	<30000	Professional	6-8 hours	6-10 years	<150 cc	Yes	Yes	Yes	No	No	No	No	No	No	No	No	No	No	No	No	No	No
34	31-40 years	60	160.02	23.4316	23.0 - 24.9 kg/m2	SSC or bellow	Married	Yes	31000 - 45000	Professional	6-8 hours	6-10 years	<150 cc	Yes	Yes	Yes	No	No	No	No	No	No	No	Yes	Yes	No	No	No	No	No
30	18-30 years	80	160.02	31.2422	>25.0 kg/m2	HSC	Married	No	31000 - 45000	Professional	>8 hours	6-10 years	<150 cc	Yes	No	No	Yes	Yes	No	No	Yes	Yes	No	Yes	No	Yes	No	No	Yes	No
32	31-40 years	60	162.56	22.7051	18.5 - 22.9 kg/m2	SSC or bellow	Married	No	<30000	Professional	<6 hours	6-10 years	<150 cc	Yes	Yes	No	Yes	Yes	No	No	No	Yes	Yes	Yes	No	No	No	Yes	No	Yes
45	>40 years	70	162.56	26.4893	>25.0 kg/m2	SSC or bellow	Married	Yes	<30000	Professional	<6 hours	0-5 years	<150 cc	Yes	Yes	Yes	Yes	Yes	Yes	No	No	No	No	Yes	No	Yes	No	No	No	No
44	>40 years	75	162.56	28.3814	>25.0 kg/m2	HSC	Married	Yes	<30000	Professional	6-8 hours	6-10 years	<150 cc	Yes	Yes	Yes	Yes	No	Yes	Yes	No	No	Yes	Yes	Yes	Yes	No	No	No	No
37	31-40 years	84	170.18	29.0043	>25.0 kg/m2	HSC	Married	Yes	<30000	Professional	6-8 hours	6-10 years	<150 cc	Yes	No	No	Yes	No	No	No	No	Yes	No	No	Yes	No	No	No	No	No
34	31-40 years	72	165.1	26.4143	>25.0 kg/m2	SSC or bellow	Married	Yes	<30000	Professional	<6 hours	6-10 years	<150 cc	Yes	Yes	Yes	Yes	No	No	No	Yes	No	No	Yes	Yes	No	No	No	No	No
39	31-40 years	76	167.64	27.0432	>25.0 kg/m2	HSC	Married	No	<30000	Professional	6-8 hours	6-10 years	<150 cc	Yes	Yes	No	Yes	No	No	No	Yes	No	No	No	No	No	No	No	No	No
40	31-40 years	65	162.56	24.5972	23.0 - 24.9 kg/m2	HSC	Married	Yes	31000 - 45000	Professional	6-8 hours	6-10 years	<150 cc	Yes	Yes	Yes	Yes	Yes	Yes	No	No	No	No	Yes	No	Yes	Yes	No	No	No
28	18-30 years	60	165.1	22.0119	18.5 - 22.9 kg/m2	HSC	Unmarid	Yes	<30000	Professional	6-8 hours	6-10 years	<150 cc	Yes	No	No	Yes	No	No	No	No	Yes	Yes	Yes	No	No	No	Yes	No	Yes
37	31-40 years	65	160.02	25.3843	>25.0 kg/m2	SSC or bellow	Unmarid	No	<30000	Professional	<6 hours	0-5 years	<150 cc	Yes	Yes	Yes	No	No	No	No	No	No	No	Yes	No	Yes	No	No	No	No
40	31-40 years	67	162.56	25.3541	>25.0 kg/m2	SSC or bellow	Married	Yes	<30000	Professional	6-8 hours	0-5 years	<150 cc	Yes	Yes	Yes	Yes	Yes	No	No	No	Yes	No	No	No	No	No	No	No	No
34	31-40 years	55	160.02	21.479	18.5 - 22.9 kg/m2	SSC or bellow	Unmarid	Yes	<30000	Professional	6-8 hours	0-5 years	<150 cc	Yes	Yes	Yes	No	No	No	No	No	No	No	Yes	No	No	No	No	Yes	No
32	31-40 years	52	157.48	20.9678	18.5 - 22.9 kg/m2	SSC or bellow	Married	No	<30000	Professional	6-8 hours	6-10 years	<150 cc	Yes	No	Yes	No	No	No	No	No	No	No	No	No	No	No	No	No	No
22	18-30 years	55	160.02	21.479	18.5 - 22.9 kg/m2	HSC	Unmarid	No	31000 - 45000	Professional	>8 hours	0-5 years	<150 cc	Yes	No	No	Yes	Yes	No	Yes	No	No	No	Yes	No	No	No	Yes	No	Yes
33	31-40 years	64	157.48	25.8065	>25.0 kg/m2	SSC or bellow	Married	No	<30000	Professional	<6 hours	0-5 years	<150 cc	Yes	Yes	Yes	No	No	No	No	No	No	No	No	No	No	No	No	No	No
28	18-30 years	50	157.48	20.1613	18.5 - 22.9 kg/m2	SSC or bellow	Married	Yes	<30000	Professional	<6 hours	6-10 years	<150 cc	Yes	No	Yes	Yes	Yes	No	No	No	Yes	No	Yes	No	No	Yes	No	Yes	No
38	31-40 years	66	160.02	25.7748	>25.0 kg/m2	HSC	Married	Yes	31000 - 45000	Professional	6-8 hours	0-5 years	<150 cc	Yes	Yes	Yes	Yes	Yes	No	Yes	No	No	No	Yes	No	No	No	No	No	Yes
34	31-40 years	58	160.02	22.6506	18.5 - 22.9 kg/m2	SSC or bellow	Married	No	<30000	Professional	<6 hours	0-5 years	<150 cc	Yes	No	No	Yes	Yes	No	No	No	No	Yes	Yes	No	No	No	Yes	No	No
40	31-40 years	67	157.48	27.0162	>25.0 kg/m2	SSC or bellow	Married	Yes	<30000	Professional	<6 hours	6-10 years	<150 cc	Yes	Yes	No	No	No	No	No	No	No	No	Yes	No	No	No	No	No	Yes
41	>40 years	69	160.02	26.9464	>25.0 kg/m2	Graduate and above	Married	No	<30000	Professional	6-8 hours	6-10 years	<150 cc	Yes	No	No	Yes	No	No	No	No	No	Yes	Yes	No	No	Yes	No	No	No
24	18-30 years	52	157.48	20.9678	18.5 - 22.9 kg/m2	SSC or bellow	Unmarid	Yes	<30000	Professional	6-8 hours	6-10 years	<150 cc	Yes	Yes	No	Yes	Yes	No	No	Yes	No	Yes	Yes	No	No	No	Yes	No	Yes
32	31-40 years	54	162.56	20.4346	18.5 - 22.9 kg/m2	HSC	Married	Yes	<30000	Professional	<6 hours	0-5 years	<150 cc	Yes	Yes	No	Yes	No	No	Yes	No	Yes	No	Yes	No	No	No	No	No	Yes
27	18-30 years	68	157.48	27.4194	>25.0 kg/m2	Graduate and above	Unmarid	No	<30000	Professional	<6 hours	0-5 years	<150 cc	Yes	No	No	Yes	Yes	Yes	No	No	No	No	Yes	Yes	Yes	No	No	No	No
32	31-40 years	58	160.02	22.6506	18.5 - 22.9 kg/m2	HSC	Married	Yes	<30000	Professional	<6 hours	0-5 years	<150 cc	Yes	Yes	Yes	Yes	Yes	No	No	No	No	Yes	No	No	No	No	No	No	No
30	18-30 years	67	160.02	26.1653	>25.0 kg/m2	Graduate and above	Unmarid	No	<30000	Professional	<6 hours	6-10 years	<150 cc	Yes	No	Yes	No	No	No	No	No	No	No	Yes	No	No	No	No	No	Yes
41	>40 years	68	160.02	26.5559	>25.0 kg/m2	HSC	Married	No	<30000	Professional	<6 hours	6-10 years	<150 cc	Yes	Yes	Yes	No	No	No	No	No	No	No	No	No	No	No	No	No	No
24	18-30 years	58	157.48	23.3871	23.0 - 24.9 kg/m2	HSC	Unmarid	Yes	31000 - 45000	Professional	6-8 hours	0-5 years	<150 cc	Yes	No	No	Yes	Yes	No	No	No	No	No	Yes	No	No	No	No	No	Yes
28	18-30 years	67	160.02	26.1653	>25.0 kg/m2	SSC or bellow	Unmarid	Yes	<30000	Professional	6-8 hours	0-5 years	<150 cc	Yes	Yes	Yes	Yes	Yes	Yes	Yes	No	No	No	Yes	No	No	No	No	No	Yes
27	18-30 years	57	160.02	22.2601	18.5 - 22.9 kg/m2	SSC or bellow	Unmarid	No	<30000	Professional	6-8 hours	0-5 years	<150 cc	Yes	Yes	Yes	Yes	Yes	No	Yes	No	No	No	Yes	No	No	No	Yes	No	No
33	31-40 years	68	160.02	26.5559	>25.0 kg/m2	Graduate and above	Married	Yes	<30000	Professional	6-8 hours	0-5 years	<150 cc	Yes	No	No	Yes	Yes	No	No	Yes	No	No	No	No	No	No	No	No	No
30	18-30 years	60	160.02	23.4316	23.0 - 24.9 kg/m2	Graduate and above	Married	Yes	<30000	Professional	6-8 hours	0-5 years	<150 cc	Yes	Yes	Yes	Yes	Yes	No	No	No	No	Yes	Yes	No	No	No	No	No	Yes
34	31-40 years	56	160.02	21.8695	18.5 - 22.9 kg/m2	SSC or bellow	Married	Yes	<30000	Professional	6-8 hours	0-5 years	<150 cc	Yes	Yes	Yes	No	No	No	No	No	No	No	Yes	Yes	No	No	No	No	No
38	31-40 years	60	157.48	24.1936	23.0 - 24.9 kg/m2	SSC or bellow	Married	Yes	<30000	Professional	6-8 hours	6-10 years	<150 cc	Yes	Yes	No	Yes	Yes	No	No	No	No	Yes	Yes	No	No	No	No	No	Yes
30	18-30 years	64	160.02	24.9938	>25.0 kg/m2	Graduate and above	Married	Yes	<30000	Professional	6-8 hours	0-5 years	<150 cc	Yes	Yes	No	Yes	Yes	No	No	Yes	No	No	Yes	No	No	No	No	No	Yes
28	18-30 years	62	160.02	24.2127	23.0 - 24.9 kg/m2	HSC	Married	Yes	<30000	Professional	6-8 hours	0-5 years	<150 cc	Yes	Yes	No	Yes	No	Yes	No	No	No	Yes	Yes	No	No	No	No	Yes	Yes
40	31-40 years	70	162.56	26.4893	>25.0 kg/m2	Graduate and above	Married	Yes	31000 - 45000	Professional	6-8 hours	6-10 years	<150 cc	Yes	Yes	Yes	Yes	No	No	No	No	No	Yes	Yes	No	No	No	Yes	No	No
25	18-30 years	66	160.02	25.7748	>25.0 kg/m2	SSC or bellow	Married	Yes	<30000	Professional	6-8 hours	0-5 years	<150 cc	Yes	Yes	No	No	No	No	No	No	No	No	Yes	Yes	No	No	No	No	No
30	18-30 years	69	160.02	26.9464	>25.0 kg/m2	HSC	Married	No	31000 - 45000	Professional	<6 hours	0-5 years	<150 cc	Yes	Yes	No	Yes	Yes	Yes	No	No	No	No	Yes	Yes	Yes	No	No	No	No
40	31-40 years	65	162.56	24.5972	23.0 - 24.9 kg/m2	Graduate and above	Unmarid	No	31000 - 45000	Professional	<6 hours	0-5 years	<150 cc	Yes	Yes	Yes	Yes	Yes	No	Yes	Yes	No	No	Yes	Yes	No	No	No	No	Yes
41	>40 years	71	162.56	26.8677	>25.0 kg/m2	HSC	Married	Yes	<30000	Professional	6-8 hours	6-10 years	<150 cc	Yes	Yes	No	Yes	No	No	No	Yes	No	Yes	Yes	No	No	No	No	Yes	No
27	18-30 years	65	157.48	26.2097	>25.0 kg/m2	SSC or bellow	Married	No	<30000	Professional	6-8 hours	6-10 years	<150 cc	Yes	No	Yes	Yes	No	No	Yes	No	No	No	Yes	Yes	No	No	No	No	No
33	31-40 years	67	160.02	26.1653	>25.0 kg/m2	Graduate and above	Unmarid	Yes	<30000	Professional	6-8 hours	6-10 years	<150 cc	Yes	Yes	Yes	Yes	Yes	No	No	No	Yes	Yes	Yes	No	No	No	No	Yes	Yes
40	31-40 years	57	157.48	22.9839	23.0 - 24.9 kg/m2	Graduate and above	Unmarid	Yes	31000 - 45000	Professional	6-8 hours	6-10 years	<150 cc	Yes	Yes	Yes	Yes	Yes	No	Yes	No	No	No	Yes	Yes	No	No	Yes	No	No
35	31-40 years	66	162.56	24.9756	>25.0 kg/m2	Graduate and above	Married	Yes	31000 - 45000	Professional	<6 hours	0-5 years	<150 cc	Yes	Yes	No	Yes	Yes	No	No	No	No	No	Yes	No	No	No	Yes	Yes	No
33	31-40 years	64	157.48	25.8065	>25.0 kg/m2	SSC or bellow	Married	Yes	<30000	Professional	6-8 hours	6-10 years	<150 cc	Yes	Yes	Yes	Yes	Yes	No	No	Yes	No	No	Yes	No	No	No	Yes	No	Yes
32	31-40 years	64	160.02	24.9938	>25.0 kg/m2	SSC or bellow	Married	No	<30000	Professional	6-8 hours	0-5 years	<150 cc	Yes	No	No	Yes	No	No	Yes	No	No	Yes	Yes	No	No	No	No	No	Yes
28	18-30 years	56	157.48	22.5807	18.5 - 22.9 kg/m2	SSC or bellow	Unmarid	No	<30000	Professional	6-8 hours	6-10 years	<150 cc	Yes	Yes	Yes	No	No	No	No	No	No	No	Yes	No	No	No	No	No	Yes
25	18-30 years	56	160.02	21.8695	18.5 - 22.9 kg/m2	HSC	Married	Yes	<30000	Professional	<6 hours	6-10 years	<150 cc	Yes	No	Yes	Yes	Yes	No	No	No	Yes	Yes	Yes	No	No	No	No	Yes	Yes
32	31-40 years	56	162.56	21.1914	18.5 - 22.9 kg/m2	SSC or bellow	Married	Yes	<30000	Professional	<6 hours	6-10 years	<150 cc	Yes	Yes	Yes	No	No	No	No	No	No	No	Yes	No	Yes	No	No	No	No
40	31-40 years	59	157.48	23.7904	23.0 - 24.9 kg/m2	SSC or bellow	Unmarid	Yes	<30000	Professional	6-8 hours	0-5 years	<150 cc	Yes	Yes	No	Yes	Yes	No	No	Yes	Yes	Yes	Yes	No	No	No	Yes	Yes	Yes
37	31-40 years	62	162.56	23.462	23.0 - 24.9 kg/m2	Graduate and above	Married	Yes	<30000	Professional	6-8 hours	6-10 years	<150 cc	Yes	Yes	Yes	Yes	No	No	Yes	No	No	No	Yes	No	No	No	Yes	No	Yes
32	31-40 years	65	162.56	24.5972	23.0 - 24.9 kg/m2	HSC	Married	Yes	<30000	Professional	6-8 hours	6-10 years	<150 cc	Yes	No	Yes	No	No	No	No	No	No	No	No	No	No	No	No	No	No
45	>40 years	67	160.02	26.1653	>25.0 kg/m2	SSC or bellow	Unmarid	Yes	<30000	Professional	6-8 hours	6-10 years	<150 cc	Yes	Yes	No	Yes	Yes	No	No	No	No	No	Yes	No	No	Yes	No	No	No
23	18-30 years	56	165.1	20.5444	18.5 - 22.9 kg/m2	Graduate and above	Married	Yes	<30000	Professional	6-8 hours	6-10 years	<150 cc	Yes	No	No	Yes	Yes	Yes	No	No	No	Yes	Yes	No	No	No	Yes	Yes	Yes
33	31-40 years	58	162.56	21.9483	18.5 - 22.9 kg/m2	Graduate and above	Married	No	31000 - 45000	Professional	6-8 hours	0-5 years	<150 cc	Yes	No	Yes	Yes	Yes	Yes	No	No	No	No	Yes	No	No	No	No	No	Yes
26	18-30 years	66	167.64	23.4849	23.0 - 24.9 kg/m2	Graduate and above	Married	No	<30000	Professional	<6 hours	0-5 years	>150 cc	Yes	Yes	Yes	Yes	No	No	Yes	Yes	No	Yes	No	No	No	No	No	No	No
45	>40 years	50	160.02	19.5264	18.5 - 22.9 kg/m2	SSC or bellow	Married	Yes	<30000	Professional	<6 hours	>10 years	<150 cc	Yes	No	No	Yes	No	No	No	Yes	Yes	No	No	No	Yes	No	No	No	No
45	>40 years	63	167.64	22.4174	18.5 - 22.9 kg/m2	Graduate and above	Married	No	<30000	Professional	<6 hours	>10 years	<150 cc	Yes	Yes	Yes	No	No	No	No	No	No	No	No	No	No	No	No	No	No
36	31-40 years	56	142.24	27.6786	>25.0 kg/m2	HSC	Married	No	<30000	Professional	6-8 hours	0-5 years	<150 cc	Yes	Yes	Yes	Yes	No	No	No	No	No	Yes	No	No	No	No	No	No	No
34	31-40 years	65	162.56	24.5972	23.0 - 24.9 kg/m2	Graduate and above	Married	No	<30000	Professional	6-8 hours	0-5 years	<150 cc	Yes	Yes	Yes	No	No	No	No	No	No	No	No	No	No	No	No	No	No
28	18-30 years	64	170.18	22.0985	18.5 - 22.9 kg/m2	SSC or bellow	Unmarid	No	<30000	Professional	6-8 hours	0-5 years	<150 cc	Yes	Yes	Yes	Yes	No	No	No	Yes	No	No	Yes	No	No	No	Yes	No	No
47	>40 years	50	162.56	18.9209	18.5 - 22.9 kg/m2	SSC or bellow	Married	Yes	<30000	Professional	>8 hours	0-5 years	<150 cc	Yes	Yes	Yes	Yes	No	No	No	No	No	Yes	Yes	No	No	No	No	No	Yes
29	18-30 years	57	165.1	20.9113	18.5 - 22.9 kg/m2	SSC or bellow	Married	Yes	<30000	Occational	<6 hours	0-5 years	<150 cc	Yes	No	Yes	No	No	No	No	No	No	No	No	No	No	No	No	No	No
41	>40 years	65	167.64	23.1291	23.0 - 24.9 kg/m2	SSC or bellow	Married	Yes	<30000	Professional	>8 hours	0-5 years	<150 cc	Yes	Yes	Yes	No	No	No	No	No	No	No	No	No	No	No	No	No	No
36	31-40 years	70	165.1	25.6805	>25.0 kg/m2	HSC	Married	No	<30000	Professional	6-8 hours	6-10 years	<150 cc	Yes	No	Yes	Yes	No	No	No	Yes	No	No	Yes	No	No	No	Yes	No	No
27	18-30 years	49	162.56	18.5425	18.5 - 22.9 kg/m2	SSC or bellow	Married	No	<30000	Occational	>8 hours	0-5 years	<150 cc	Yes	Yes	Yes	No	No	No	No	No	No	No	Yes	No	No	No	No	Yes	Yes
45	>40 years	51	165.1	18.7101	18.5 - 22.9 kg/m2	HSC	Married	Yes	<30000	Occational	<6 hours	0-5 years	<150 cc	Yes	Yes	Yes	No	No	No	No	No	No	No	No	No	No	No	No	No	No
28	18-30 years	48	165.1	17.6095	<18.5 kg/m2	SSC or bellow	Unmarid	No	>45000	Professional	>8 hours	0-5 years	<150 cc	Yes	No	Yes	Yes	No	No	No	Yes	No	No	No	No	No	No	No	No	No
35	31-40 years	58	170.18	20.0268	18.5 - 22.9 kg/m2	HSC	Married	Yes	<30000	Professional	>8 hours	0-5 years	<150 cc	Yes	Yes	Yes	Yes	No	No	No	No	No	Yes	Yes	No	No	No	No	No	Yes
42	>40 years	65	167.64	23.1291	23.0 - 24.9 kg/m2	SSC or bellow	Married	Yes	<30000	Professional	6-8 hours	0-5 years	<150 cc	Yes	Yes	No	Yes	No	No	No	No	No	Yes	Yes	No	No	No	No	No	Yes
39	31-40 years	60	162.56	22.7051	18.5 - 22.9 kg/m2	Graduate and above	Married	Yes	<30000	Professional	>8 hours	0-5 years	<150 cc	Yes	No	Yes	Yes	No	Yes	Yes	Yes	Yes	Yes	Yes	No	Yes	Yes	Yes	Yes	Yes
38	31-40 years	60	160.02	23.4316	23.0 - 24.9 kg/m2	Graduate and above	Married	No	<30000	Professional	<6 hours	0-5 years	<150 cc	Yes	Yes	Yes	Yes	Yes	Yes	No	No	No	Yes	Yes	Yes	Yes	No	No	No	No
34	31-40 years	51	165.1	18.7101	18.5 - 22.9 kg/m2	HSC	Married	Yes	<30000	Occational	<6 hours	0-5 years	<150 cc	Yes	Yes	Yes	No	No	No	No	No	No	No	No	No	No	No	No	No	No
28	18-30 years	55	167.64	19.5707	18.5 - 22.9 kg/m2	HSC	Unmarid	Yes	<30000	Professional	6-8 hours	0-5 years	<150 cc	Yes	Yes	Yes	Yes	No	No	No	No	Yes	No	Yes	No	No	No	Yes	No	No
37	31-40 years	61	172.72	20.4477	18.5 - 22.9 kg/m2	SSC or bellow	Married	Yes	<30000	Professional	6-8 hours	0-5 years	<150 cc	Yes	Yes	Yes	Yes	No	No	No	Yes	No	No	Yes	No	No	No	Yes	No	No
38	31-40 years	58	162.56	21.9483	18.5 - 22.9 kg/m2	SSC or bellow	Married	Yes	<30000	Professional	6-8 hours	0-5 years	<150 cc	Yes	Yes	No	Yes	No	No	Yes	No	Yes	No	No	No	No	No	No	No	Yes
32	31-40 years	56	172.72	18.7717	18.5 - 22.9 kg/m2	HSC	Married	No	<30000	Occational	<6 hours	0-5 years	<150 cc	Yes	Yes	Yes	Yes	No	No	No	Yes	No	No	Yes	No	No	No	Yes	No	No
38	31-40 years	68	160.02	26.5559	>25.0 kg/m2	SSC or bellow	Married	No	<30000	Professional	6-8 hours	0-5 years	<150 cc	Yes	No	Yes	Yes	No	No	Yes	No	No	No	Yes	Yes	Yes	No	No	No	No
39	31-40 years	62	165.1	22.7456	18.5 - 22.9 kg/m2	SSC or bellow	Married	Yes	<30000	Professional	6-8 hours	0-5 years	<150 cc	Yes	Yes	Yes	No	No	No	No	No	No	No	Yes	Yes	No	No	No	No	No
24	18-30 years	50	152.4	21.5278	18.5 - 22.9 kg/m2	HSC	Unmarid	No	<30000	Professional	6-8 hours	0-5 years	<150 cc	Yes	Yes	Yes	Yes	No	No	Yes	No	No	No	Yes	Yes	No	No	No	No	No
30	18-30 years	65	160.02	25.3843	>25.0 kg/m2	SSC or bellow	Married	Yes	<30000	Professional	>8 hours	0-5 years	<150 cc	Yes	No	Yes	Yes	No	Yes	No	No	No	No	Yes	Yes	No	No	No	No	No
32	31-40 years	70	162.56	26.4893	>25.0 kg/m2	SSC or bellow	Unmarid	Yes	<30000	Professional	<6 hours	0-5 years	<150 cc	Yes	Yes	Yes	Yes	No	No	No	No	No	Yes	Yes	No	No	No	Yes	No	No
30	18-30 years	55	165.1	20.1776	18.5 - 22.9 kg/m2	SSC or bellow	Married	Yes	<30000	Professional	<6 hours	6-10 years	<150 cc	Yes	Yes	Yes	Yes	No	No	Yes	No	No	No	Yes	Yes	No	No	No	No	No
25	18-30 years	59	165.1	21.645	18.5 - 22.9 kg/m2	SSC or bellow	Married	No	<30000	Professional	>8 hours	0-5 years	<150 cc	Yes	Yes	No	No	No	No	No	No	No	No	No	No	No	No	No	No	No
35	31-40 years	60	165.1	22.0119	18.5 - 22.9 kg/m2	Graduate and above	Married	No	<30000	Professional	<6 hours	>10 years	<150 cc	Yes	Yes	Yes	Yes	No	No	Yes	No	No	No	Yes	No	Yes	No	No	No	No
40	31-40 years	63	165.1	23.1125	23.0 - 24.9 kg/m2	HSC	Married	Yes	<30000	Occational	<6 hours	6-10 years	<150 cc	Yes	Yes	No	Yes	No	No	Yes	No	No	No	Yes	No	Yes	No	No	No	No
43	>40 years	56	162.56	21.1914	18.5 - 22.9 kg/m2	SSC or bellow	Married	Yes	<30000	Professional	6-8 hours	0-5 years	<150 cc	Yes	Yes	Yes	No	No	No	No	No	No	No	No	No	No	No	No	No	No
28	18-30 years	52	165.1	19.077	18.5 - 22.9 kg/m2	HSC	Unmarid	No	<30000	Occational	<6 hours	0-5 years	<150 cc	Yes	Yes	Yes	No	No	No	No	No	No	No	No	No	No	No	No	No	No
30	18-30 years	50	160.02	19.5264	18.5 - 22.9 kg/m2	HSC	Married	Yes	<30000	Professional	<6 hours	6-10 years	>150 cc	Yes	No	Yes	Yes	No	No	Yes	No	No	No	Yes	No	Yes	No	No	No	No
43	>40 years	65	165.1	23.8462	23.0 - 24.9 kg/m2	SSC or bellow	Married	Yes	<30000	Professional	6-8 hours	0-5 years	<150 cc	Yes	Yes	Yes	Yes	No	No	No	No	No	Yes	Yes	No	Yes	No	No	No	No
33	31-40 years	62	165.1	22.7456	18.5 - 22.9 kg/m2	HSC	Married	No	<30000	Occational	<6 hours	0-5 years	<150 cc	Yes	Yes	Yes	Yes	No	No	No	No	No	Yes	No	No	No	No	No	No	No
27	18-30 years	60	162.56	22.7051	18.5 - 22.9 kg/m2	Graduate and above	Unmarid	No	<30000	Occational	<6 hours	0-5 years	<150 cc	Yes	Yes	Yes	No	No	No	No	No	No	No	No	No	No	No	No	No	No
32	31-40 years	61	165.1	22.3787	18.5 - 22.9 kg/m2	HSC	Married	Yes	<30000	Professional	6-8 hours	0-5 years	<150 cc	Yes	Yes	Yes	Yes	No	No	No	No	No	Yes	Yes	No	No	No	No	No	Yes
30	18-30 years	59	162.56	22.3267	18.5 - 22.9 kg/m2	HSC	Married	No	<30000	Professional	<6 hours	0-5 years	<150 cc	Yes	Yes	Yes	No	No	No	No	No	No	No	No	No	No	No	No	No	No
40	31-40 years	62	162.56	23.462	23.0 - 24.9 kg/m2	SSC or bellow	Married	Yes	<30000	Professional	6-8 hours	0-5 years	<150 cc	Yes	Yes	Yes	No	No	No	No	No	No	No	No	No	No	No	No	No	No
28	18-30 years	66	165.1	24.2131	23.0 - 24.9 kg/m2	HSC	Married	No	<30000	Occational	<6 hours	0-5 years	<150 cc	Yes	Yes	Yes	No	No	No	No	No	No	No	No	No	No	No	No	No	No
33	31-40 years	72	160.02	28.118	>25.0 kg/m2	SSC or bellow	Married	Yes	<30000	Professional	6-8 hours	0-5 years	<150 cc	Yes	Yes	No	Yes	No	No	Yes	No	No	No	No	No	No	No	No	No	No
35	31-40 years	69	165.1	25.3137	>25.0 kg/m2	SSC or bellow	Married	No	<30000	Professional	<6 hours	0-5 years	<150 cc	Yes	Yes	Yes	No	No	No	No	No	No	No	No	No	No	No	No	No	No
34	31-40 years	65	175.26	21.1616	18.5 - 22.9 kg/m2	Graduate and above	Married	No	<30000	Professional	<6 hours	>10 years	<150 cc	Yes	Yes	Yes	No	No	No	No	No	No	No	No	No	No	No	No	No	No
42	>40 years	70	162.56	26.4893	>25.0 kg/m2	SSC or bellow	Married	Yes	<30000	Professional	6-8 hours	0-5 years	<150 cc	Yes	No	Yes	Yes	No	No	No	No	No	Yes	Yes	No	No	No	Yes	No	No
33	31-40 years	62	167.64	22.0616	18.5 - 22.9 kg/m2	HSC	Married	No	<30000	Occational	<6 hours	0-5 years	<150 cc	Yes	Yes	Yes	Yes	No	No	No	No	No	Yes	No	No	No	No	No	No	No
45	>40 years	54	162.56	20.4346	18.5 - 22.9 kg/m2	Graduate and above	Married	No	<30000	Professional	6-8 hours	0-5 years	<150 cc	Yes	Yes	Yes	No	No	No	No	No	No	No	No	No	No	No	No	No	No
35	31-40 years	65	162.56	24.5972	23.0 - 24.9 kg/m2	Graduate and above	Married	No	<30000	Professional	6-8 hours	0-5 years	<150 cc	Yes	Yes	Yes	No	No	No	No	No	No	No	No	No	No	No	No	No	No
40	31-40 years	58	157.48	23.3871	23.0 - 24.9 kg/m2	HSC	Married	No	<30000	Professional	6-8 hours	0-5 years	<150 cc	Yes	Yes	Yes	No	No	No	No	No	No	No	No	No	No	No	No	No	No
34	31-40 years	62	162.56	23.462	23.0 - 24.9 kg/m2	SSC or bellow	Married	Yes	<30000	Professional	6-8 hours	0-5 years	<150 cc	Yes	No	Yes	No	No	No	No	No	No	No	No	No	No	No	No	No	No
35	31-40 years	64	160.02	24.9938	>25.0 kg/m2	SSC or bellow	Married	Yes	<30000	Professional	>8 hours	0-5 years	<150 cc	Yes	Yes	Yes	No	No	No	No	No	No	No	No	No	No	No	No	No	No
28	18-30 years	65	165.1	23.8462	23.0 - 24.9 kg/m2	HSC	Married	Yes	<30000	Professional	6-8 hours	0-5 years	<150 cc	Yes	Yes	Yes	No	No	No	No	No	No	No	No	No	No	No	No	No	No
43	>40 years	69	160.02	26.9464	>25.0 kg/m2	SSC or bellow	Married	Yes	<30000	Professional	6-8 hours	0-5 years	<150 cc	Yes	No	Yes	Yes	No	No	No	No	Yes	No	Yes	No	No	No	No	Yes	No
31	31-40 years	67	167.64	23.8407	23.0 - 24.9 kg/m2	HSC	Married	Yes	<30000	Professional	6-8 hours	0-5 years	<150 cc	Yes	Yes	Yes	No	No	No	No	No	No	No	No	No	No	No	No	No	No
22	18-30 years	60	182.88	17.9399	<18.5 kg/m2	SSC or bellow	Unmarid	No	<30000	Occational	<6 hours	0-5 years	<150 cc	Yes	Yes	Yes	No	No	No	No	No	No	No	No	No	No	No	No	No	No
22	18-30 years	55	152.4	23.6806	23.0 - 24.9 kg/m2	HSC	Married	Yes	<30000	Professional	<6 hours	0-5 years	<150 cc	Yes	Yes	No	Yes	Yes	Yes	Yes	No	No	No	Yes	Yes	Yes	Yes	No	No	No
25	18-30 years	55	165.1	20.1776	18.5 - 22.9 kg/m2	Graduate and above	Unmarid	No	<30000	Occational	<6 hours	6-10 years	<150 cc	Yes	Yes	Yes	No	No	No	No	No	No	No	No	No	No	No	No	No	No
24	18-30 years	67	162.56	25.3541	>25.0 kg/m2	SSC or bellow	Married	Yes	<30000	Professional	6-8 hours	0-5 years	<150 cc	Yes	No	Yes	No	No	No	No	No	No	No	No	No	No	No	No	No	No
31	31-40 years	71	167.64	25.2641	>25.0 kg/m2	SSC or bellow	Married	Yes	<30000	Professional	6-8 hours	0-5 years	<150 cc	Yes	No	No	Yes	No	No	No	No	Yes	No	Yes	Yes	No	No	No	No	No
25	18-30 years	66	172.72	22.1237	18.5 - 22.9 kg/m2	SSC or bellow	Unmarid	Yes	<30000	Occational	<6 hours	0-5 years	<150 cc	Yes	No	Yes	No	No	No	No	No	No	No	No	No	No	No	No	No	No
31	31-40 years	68	160.02	26.5559	>25.0 kg/m2	SSC or bellow	Married	Yes	<30000	Professional	6-8 hours	0-5 years	<150 cc	Yes	No	Yes	No	No	No	No	No	No	No	No	No	No	No	No	No	No
25	18-30 years	65	165.1	23.8462	23.0 - 24.9 kg/m2	SSC or bellow	Married	Yes	<30000	Occational	<6 hours	0-5 years	<150 cc	Yes	Yes	Yes	No	No	No	No	No	No	No	No	No	No	No	No	No	No
31	31-40 years	75	165.1	27.5148	>25.0 kg/m2	SSC or bellow	Married	Yes	<30000	Professional	>8 hours	0-5 years	<150 cc	Yes	Yes	Yes	No	No	No	No	No	No	No	No	No	No	No	No	No	No
25	18-30 years	68	162.56	25.7325	>25.0 kg/m2	HSC	Unmarid	Yes	<30000	Occational	<6 hours	0-5 years	<150 cc	Yes	Yes	Yes	No	No	No	No	No	No	No	No	No	No	No	No	No	No
28	18-30 years	71	160.02	27.7274	>25.0 kg/m2	SSC or bellow	Married	Yes	<30000	Professional	>8 hours	0-5 years	<150 cc	Yes	Yes	Yes	Yes	No	No	Yes	No	No	No	No	No	No	No	No	No	No
32	31-40 years	78	160.02	30.4611	>25.0 kg/m2	SSC or bellow	Married	Yes	<30000	Professional	6-8 hours	0-5 years	<150 cc	Yes	Yes	Yes	No	No	No	No	No	No	No	No	No	No	No	No	No	No
30	18-30 years	76	162.56	28.7598	>25.0 kg/m2	SSC or bellow	Married	Yes	<30000	Professional	<6 hours	0-5 years	<150 cc	Yes	No	No	Yes	No	No	No	No	Yes	No	Yes	Yes	No	No	No	No	No
33	31-40 years	72	165.1	26.4143	>25.0 kg/m2	SSC or bellow	Married	Yes	<30000	Professional	<6 hours	0-5 years	<150 cc	Yes	Yes	Yes	No	No	No	No	No	No	No	No	No	No	No	No	No	No
29	18-30 years	67	162.56	25.3541	>25.0 kg/m2	SSC or bellow	Married	Yes	<30000	Professional	>8 hours	0-5 years	<150 cc	Yes	Yes	Yes	No	No	No	No	No	No	No	No	No	No	No	No	No	No
34	31-40 years	76	160.02	29.6801	>25.0 kg/m2	SSC or bellow	Married	Yes	<30000	Professional	<6 hours	0-5 years	<150 cc	Yes	Yes	Yes	No	No	No	No	No	No	No	No	No	No	No	No	No	No
27	18-30 years	68	160.02	26.5559	>25.0 kg/m2	SSC or bellow	Married	No	<30000	Professional	>8 hours	0-5 years	<150 cc	Yes	Yes	Yes	No	No	No	No	No	No	No	No	No	No	No	No	No	No
33	31-40 years	74	162.56	28.003	>25.0 kg/m2	SSC or bellow	Married	No	<30000	Professional	>8 hours	0-5 years	<150 cc	Yes	Yes	Yes	No	No	No	No	No	No	No	No	No	No	No	No	No	No
26	18-30 years	69	165.1	25.3137	>25.0 kg/m2	SSC or bellow	Married	Yes	<30000	Professional	<6 hours	0-5 years	<150 cc	Yes	No	Yes	Yes	No	No	No	No	Yes	No	No	No	No	No	No	No	No
24	18-30 years	68	165.1	24.9468	23.0 - 24.9 kg/m2	HSC	Unmarid	No	<30000	Occational	<6 hours	0-5 years	<150 cc	Yes	Yes	Yes	No	No	No	No	No	No	No	No	No	No	No	No	No	No
31	31-40 years	74	162.56	28.003	>25.0 kg/m2	SSC or bellow	Married	Yes	<30000	Professional	>8 hours	0-5 years	<150 cc	Yes	Yes	Yes	No	No	No	No	No	No	No	No	No	No	No	No	No	No
32	31-40 years	76	162.56	28.7598	>25.0 kg/m2	SSC or bellow	Married	Yes	<30000	Professional	<6 hours	0-5 years	<150 cc	Yes	Yes	Yes	No	No	No	No	No	No	No	No	No	No	No	No	No	No
25	18-30 years	66	162.56	24.9756	>25.0 kg/m2	SSC or bellow	Married	No	<30000	Professional	<6 hours	0-5 years	<150 cc	Yes	Yes	Yes	No	No	No	No	No	No	No	No	No	No	No	No	No	No
45	>40 years	60	165.1	22.0119	18.5 - 22.9 kg/m2	HSC	Married	No	<30000	Professional	6-8 hours	>10 years	<150 cc	Yes	Yes	Yes	Yes	No	Yes	No	No	No	No	Yes	No	Yes	No	No	No	No
30	18-30 years	55	165.1	20.1776	18.5 - 22.9 kg/m2	Graduate and above	Married	Yes	<30000	Occational	<6 hours	6-10 years	>150 cc	Yes	Yes	Yes	Yes	Yes	No	No	No	No	No	Yes	No	Yes	No	No	No	No
50	>40 years	60	160.02	23.4316	23.0 - 24.9 kg/m2	HSC	Married	Yes	31000 - 45000	Occational	<6 hours	6-10 years	>150 cc	Yes	No	No	Yes	No	Yes	No	No	No	No	Yes	No	Yes	No	No	No	No
54	>40 years	58	162.56	21.9483	18.5 - 22.9 kg/m2	SSC or bellow	Married	Yes	<30000	Occational	<6 hours	6-10 years	>150 cc	Yes	Yes	Yes	Yes	No	Yes	No	No	No	No	Yes	Yes	No	No	No	No	No
60	>40 years	70	165.1	25.6805	>25.0 kg/m2	Graduate and above	Married	Yes	31000 - 45000	Occational	<6 hours	0-5 years	<150 cc	Yes	No	Yes	Yes	No	Yes	No	No	No	No	Yes	Yes	No	No	No	No	No
21	18-30 years	25	182.88	7.47494	<18.5 kg/m2	SSC or bellow	Unmarid	Yes	<30000	Professional	>8 hours	0-5 years	<150 cc	Yes	Yes	Yes	No	No	No	No	No	No	No	No	No	No	No	No	No	No
27	18-30 years	74	165.1	27.148	>25.0 kg/m2	SSC or bellow	Married	No	<30000	Professional	>8 hours	0-5 years	<150 cc	Yes	Yes	Yes	No	No	No	No	No	No	No	No	No	No	No	No	No	No
32	31-40 years	74	160.02	28.899	>25.0 kg/m2	SSC or bellow	Married	Yes	<30000	Professional	>8 hours	0-5 years	<150 cc	Yes	Yes	Yes	No	No	No	No	No	No	No	No	No	No	No	No	No	No
34	31-40 years	75	162.56	28.3814	>25.0 kg/m2	SSC or bellow	Married	Yes	<30000	Professional	>8 hours	0-5 years	<150 cc	Yes	Yes	Yes	No	No	No	No	No	No	No	No	No	No	No	No	No	No
27	18-30 years	72	165.1	26.4143	>25.0 kg/m2	SSC or bellow	Married	Yes	<30000	Professional	6-8 hours	0-5 years	<150 cc	Yes	Yes	Yes	No	No	No	No	No	No	No	No	No	No	No	No	No	No
25	18-30 years	69	162.56	26.1109	>25.0 kg/m2	SSC or bellow	Unmarid	Yes	<30000	Occational	<6 hours	0-5 years	<150 cc	Yes	Yes	Yes	No	No	No	No	No	No	No	No	No	No	No	No	No	No
31	31-40 years	73	160.02	28.5085	>25.0 kg/m2	SSC or bellow	Married	Yes	<30000	Professional	>8 hours	0-5 years	<150 cc	Yes	Yes	Yes	No	No	No	No	No	No	No	No	No	No	No	No	No	No
27	18-30 years	71	165.1	26.0474	>25.0 kg/m2	SSC or bellow	Married	Yes	<30000	Professional	>8 hours	0-5 years	<150 cc	Yes	Yes	Yes	Yes	Yes	No	No	No	No	No	No	No	No	No	No	No	No
25	18-30 years	68	160.02	26.5559	>25.0 kg/m2	SSC or bellow	Married	Yes	<30000	Professional	>8 hours	0-5 years	<150 cc	Yes	Yes	Yes	No	No	No	No	No	No	No	No	No	No	No	No	No	No
28	18-30 years	71	165.1	26.0474	>25.0 kg/m2	SSC or bellow	Married	Yes	<30000	Professional	<6 hours	0-5 years	<150 cc	Yes	Yes	Yes	No	No	No	No	No	No	No	No	No	No	No	No	No	No
36	31-40 years	74	165.1	27.148	>25.0 kg/m2	SSC or bellow	Married	Yes	<30000	Professional	>8 hours	0-5 years	<150 cc	Yes	No	No	Yes	Yes	No	No	No	No	No	Yes	Yes	No	No	No	No	No
26	18-30 years	71	165.1	26.0474	>25.0 kg/m2	SSC or bellow	Married	Yes	<30000	Professional	<6 hours	0-5 years	<150 cc	Yes	Yes	Yes	No	No	No	No	No	No	No	No	No	No	No	No	No	No
33	31-40 years	76	160.02	29.6801	>25.0 kg/m2	SSC or bellow	Married	Yes	<30000	Professional	<6 hours	0-5 years	<150 cc	Yes	No	Yes	No	No	No	No	No	No	No	No	No	No	No	No	No	No
35	31-40 years	76	160.02	29.6801	>25.0 kg/m2	SSC or bellow	Married	Yes	<30000	Professional	<6 hours	0-5 years	<150 cc	Yes	Yes	Yes	Yes	Yes	No	No	No	No	No	No	No	No	No	No	No	No
26	18-30 years	72	165.1	26.4143	>25.0 kg/m2	SSC or bellow	Married	Yes	<30000	Professional	<6 hours	0-5 years	<150 cc	Yes	Yes	Yes	No	No	No	No	No	No	No	No	No	No	No	No	No	No
27	18-30 years	69	165.1	25.3137	>25.0 kg/m2	SSC or bellow	Married	Yes	<30000	Professional	>8 hours	0-5 years	<150 cc	Yes	No	Yes	No	No	No	No	No	No	No	No	No	No	No	No	No	No
28	18-30 years	73	160.02	28.5085	>25.0 kg/m2	HSC	Married	Yes	<30000	Occational	<6 hours	0-5 years	<150 cc	Yes	Yes	No	No	No	No	No	No	No	No	No	No	No	No	No	No	No
33	31-40 years	71	162.56	26.8677	>25.0 kg/m2	SSC or bellow	Married	Yes	<30000	Professional	<6 hours	0-5 years	<150 cc	Yes	Yes	Yes	No	No	No	No	No	No	No	No	No	No	No	No	No	No
34	31-40 years	75	160.02	29.2896	>25.0 kg/m2	SSC or bellow	Married	Yes	<30000	Professional	<6 hours	0-5 years	<150 cc	Yes	Yes	Yes	No	No	No	No	No	No	No	No	No	No	No	No	No	No
31	31-40 years	74	162.56	28.003	>25.0 kg/m2	SSC or bellow	Married	Yes	<30000	Occational	<6 hours	0-5 years	<150 cc	Yes	Yes	Yes	No	No	No	No	No	No	No	No	No	No	No	No	No	No
25	18-30 years	68	160.02	26.5559	>25.0 kg/m2	SSC or bellow	Married	Yes	<30000	Professional	<6 hours	0-5 years	<150 cc	Yes	Yes	Yes	Yes	No	Yes	No	No	No	No	Yes	Yes	No	No	No	No	No
31	31-40 years	76	167.64	27.0432	>25.0 kg/m2	SSC or bellow	Married	Yes	<30000	Professional	<6 hours	0-5 years	<150 cc	Yes	Yes	Yes	No	No	No	No	No	No	No	No	No	No	No	No	No	No
33	31-40 years	75	160.02	29.2896	>25.0 kg/m2	SSC or bellow	Married	Yes	<30000	Professional	<6 hours	0-5 years	<150 cc	Yes	Yes	Yes	Yes	No	No	Yes	No	No	No	No	No	No	No	No	No	No
27	18-30 years	68	160.02	26.5559	>25.0 kg/m2	SSC or bellow	Married	Yes	<30000	Professional	<6 hours	0-5 years	<150 cc	Yes	No	No	No	No	No	No	No	No	No	No	No	No	No	No	No	No
25	18-30 years	68	160.02	26.5559	>25.0 kg/m2	HSC	Married	No	<30000	Professional	<6 hours	0-5 years	<150 cc	Yes	Yes	Yes	No	No	No	No	No	No	No	No	No	No	No	No	No	No
32	31-40 years	77	167.64	27.399	>25.0 kg/m2	SSC or bellow	Married	Yes	<30000	Professional	<6 hours	0-5 years	<150 cc	Yes	Yes	Yes	No	No	No	No	No	No	No	No	No	No	No	No	No	No
31	31-40 years	67	162.56	25.3541	>25.0 kg/m2	SSC or bellow	Married	Yes	<30000	Professional	<6 hours	0-5 years	<150 cc	Yes	Yes	No	No	No	No	No	No	No	No	No	No	No	No	No	No	No
26	18-30 years	67	160.02	26.1653	>25.0 kg/m2	SSC or bellow	Married	Yes	<30000	Professional	<6 hours	0-5 years	<150 cc	Yes	Yes	Yes	No	No	No	No	No	No	No	No	No	No	No	No	No	No
41	>40 years	78	165.1	28.6154	>25.0 kg/m2	HSC	Married	No	<30000	Professional	<6 hours	0-5 years	<150 cc	Yes	Yes	Yes	No	No	No	No	No	No	No	No	No	No	No	No	No	No
40	31-40 years	67	167.64	23.8407	23.0 - 24.9 kg/m2	HSC	Married	Yes	<30000	Professional	6-8 hours	0-5 years	<150 cc	Yes	Yes	No	Yes	No	No	No	No	No	Yes	Yes	No	No	No	Yes	No	No
26	18-30 years	62	170.18	21.4079	18.5 - 22.9 kg/m2	HSC	Unmarid	No	<30000	Occational	<6 hours	0-5 years	<150 cc	Yes	Yes	Yes	No	No	No	No	No	No	No	No	No	No	No	No	No	No
43	>40 years	72	162.56	27.2461	>25.0 kg/m2	SSC or bellow	Married	Yes	<30000	Professional	6-8 hours	0-5 years	<150 cc	Yes	Yes	Yes	Yes	No	No	No	No	No	Yes	Yes	No	No	No	Yes	No	No
37	31-40 years	65	172.72	21.7885	18.5 - 22.9 kg/m2	HSC	Married	Yes	<30000	Professional	<6 hours	0-5 years	<150 cc	Yes	Yes	Yes	Yes	No	No	Yes	No	No	No	Yes	No	No	No	Yes	No	No
32	31-40 years	58	193.04	15.5644	<18.5 kg/m2	HSC	Married	Yes	<30000	Occational	<6 hours	0-5 years	<150 cc	Yes	Yes	Yes	Yes	No	No	No	No	No	Yes	No	No	No	No	No	No	No
42	>40 years	60	172.72	20.1125	18.5 - 22.9 kg/m2	HSC	Married	No	<30000	Professional	<6 hours	0-5 years	<150 cc	Yes	Yes	Yes	No	No	No	No	No	No	No	No	No	No	No	No	No	No
37	31-40 years	58	165.1	21.2781	18.5 - 22.9 kg/m2	SSC or bellow	Married	Yes	<30000	Professional	<6 hours	0-5 years	<150 cc	Yes	Yes	Yes	Yes	No	No	No	No	No	Yes	No	No	No	No	No	No	No
42	>40 years	68	170.18	23.4797	23.0 - 24.9 kg/m2	HSC	Married	No	<30000	Professional	6-8 hours	0-5 years	<150 cc	Yes	Yes	Yes	Yes	No	No	No	No	No	Yes	Yes	No	No	No	Yes	No	No
34	31-40 years	64	170.18	22.0985	18.5 - 22.9 kg/m2	HSC	Married	Yes	31000 - 45000	Professional	6-8 hours	0-5 years	<150 cc	Yes	Yes	Yes	Yes	No	No	No	No	No	Yes	Yes	No	No	Yes	No	No	No
42	>40 years	61	170.18	21.0626	18.5 - 22.9 kg/m2	HSC	Married	Yes	<30000	Professional	<6 hours	0-5 years	<150 cc	Yes	Yes	Yes	Yes	No	No	No	No	No	Yes	No	No	No	No	No	No	No
37	31-40 years	58	165.1	21.2781	18.5 - 22.9 kg/m2	HSC	Married	No	<30000	Occational	<6 hours	0-5 years	<150 cc	Yes	Yes	Yes	No	No	No	No	No	No	No	No	No	No	No	No	No	No
28	18-30 years	60	167.64	21.3499	18.5 - 22.9 kg/m2	HSC	Unmarid	No	<30000	Occational	<6 hours	0-5 years	<150 cc	Yes	Yes	Yes	No	No	No	No	No	No	No	No	No	No	No	No	No	No
44	>40 years	65	165.1	23.8462	23.0 - 24.9 kg/m2	SSC or bellow	Married	Yes	<30000	Professional	6-8 hours	0-5 years	<150 cc	Yes	Yes	Yes	Yes	No	No	No	No	No	Yes	Yes	No	No	No	Yes	No	No
38	31-40 years	67	170.18	23.1344	23.0 - 24.9 kg/m2	HSC	Married	Yes	<30000	Occational	<6 hours	0-5 years	<150 cc	Yes	Yes	Yes	Yes	No	No	No	No	No	Yes	No	No	No	No	No	No	No
34	31-40 years	76	162.56	28.7598	>25.0 kg/m2	SSC or bellow	Married	Yes	<30000	Professional	<6 hours	0-5 years	<150 cc	Yes	Yes	Yes	No	No	No	No	No	No	No	No	No	No	No	No	No	No
38	31-40 years	79	165.1	28.9823	>25.0 kg/m2	SSC or bellow	Married	No	<30000	Professional	<6 hours	0-5 years	<150 cc	Yes	No	Yes	No	No	No	No	No	No	No	No	No	No	No	No	No	No
26	18-30 years	73	160.02	28.5085	>25.0 kg/m2	SSC or bellow	Married	Yes	<30000	Professional	<6 hours	0-5 years	<150 cc	Yes	Yes	Yes	No	No	No	No	No	No	No	No	No	No	No	No	No	No
35	31-40 years	78	165.1	28.6154	>25.0 kg/m2	SSC or bellow	Married	Yes	<30000	Professional	<6 hours	0-5 years	<150 cc	Yes	Yes	Yes	No	No	No	No	No	No	No	No	No	No	No	No	No	No
36	31-40 years	74	167.64	26.3315	>25.0 kg/m2	HSC	Married	No	<30000	Professional	<6 hours	0-5 years	<150 cc	Yes	Yes	Yes	Yes	Yes	No	No	No	No	No	No	No	No	No	No	No	No
23	18-30 years	68	165.1	24.9468	23.0 - 24.9 kg/m2	HSC	Unmarid	No	<30000	Occational	<6 hours	0-5 years	<150 cc	Yes	Yes	Yes	No	No	No	No	No	No	No	No	No	No	No	No	No	No
31	31-40 years	76	165.1	27.8817	>25.0 kg/m2	SSC or bellow	Married	Yes	<30000	Professional	<6 hours	0-5 years	<150 cc	Yes	Yes	Yes	No	No	No	No	No	No	No	No	No	No	No	No	No	No
38	31-40 years	76	162.56	28.7598	>25.0 kg/m2	SSC or bellow	Married	Yes	<30000	Occational	<6 hours	0-5 years	<150 cc	Yes	Yes	Yes	No	No	No	No	No	No	No	No	No	No	No	No	No	No
28	18-30 years	76	165.1	27.8817	>25.0 kg/m2	SSC or bellow	Married	No	<30000	Occational	<6 hours	0-5 years	<150 cc	Yes	Yes	Yes	Yes	Yes	No	Yes	No	No	No	No	No	No	No	No	No	No
24	18-30 years	69	160.02	26.9464	>25.0 kg/m2	HSC	Unmarid	No	<30000	Professional	<6 hours	0-5 years	<150 cc	Yes	Yes	Yes	No	No	No	No	No	No	No	No	No	No	No	No	No	No
34	31-40 years	76	162.56	28.7598	>25.0 kg/m2	SSC or bellow	Married	No	<30000	Professional	<6 hours	0-5 years	<150 cc	Yes	No	Yes	No	No	No	No	No	No	No	No	No	No	No	No	No	No
31	31-40 years	78	162.56	29.5167	>25.0 kg/m2	HSC	Married	Yes	<30000	Professional	<6 hours	0-5 years	<150 cc	Yes	Yes	Yes	No	No	No	No	No	No	No	Yes	Yes	No	Yes	No	No	No
25	18-30 years	73	165.1	26.7811	>25.0 kg/m2	HSC	Unmarid	No	<30000	Occational	<6 hours	0-5 years	<150 cc	Yes	Yes	Yes	No	No	No	No	No	No	No	No	No	No	No	No	No	No
25	18-30 years	71	162.56	26.8677	>25.0 kg/m2	HSC	Married	Yes	<30000	Professional	<6 hours	0-5 years	<150 cc	Yes	Yes	Yes	No	No	No	No	No	No	No	No	No	No	No	No	No	No
22	18-30 years	73	165.1	26.7811	>25.0 kg/m2	HSC	Unmarid	No	<30000	Occational	<6 hours	0-5 years	<150 cc	Yes	Yes	Yes	No	No	No	No	No	No	No	No	No	No	No	No	No	No
31	31-40 years	78	167.64	27.7549	>25.0 kg/m2	HSC	Married	Yes	<30000	Professional	6-8 hours	0-5 years	<150 cc	Yes	No	Yes	Yes	Yes	No	Yes	No	No	No	Yes	Yes	No	No	No	No	No
27	18-30 years	72	157.48	29.0323	>25.0 kg/m2	SSC or bellow	Married	Yes	<30000	Professional	<6 hours	0-5 years	<150 cc	Yes	Yes	Yes	No	No	No	No	No	No	No	No	No	No	No	No	No	No
32	31-40 years	79	160.02	30.8517	>25.0 kg/m2	SSC or bellow	Married	Yes	<30000	Professional	>8 hours	0-5 years	<150 cc	Yes	No	No	No	No	No	No	No	No	No	No	No	No	No	No	No	No
34	31-40 years	74	165.1	27.148	>25.0 kg/m2	SSC or bellow	Married	Yes	<30000	Professional	<6 hours	0-5 years	<150 cc	Yes	Yes	Yes	Yes	No	No	No	No	Yes	No	No	No	No	No	No	No	No
31	31-40 years	78	160.02	30.4611	>25.0 kg/m2	SSC or bellow	Married	Yes	<30000	Professional	<6 hours	0-5 years	<150 cc	Yes	Yes	Yes	No	No	No	No	No	No	No	No	No	No	No	No	No	No
27	18-30 years	69	165.1	25.3137	>25.0 kg/m2	SSC or bellow	Married	Yes	<30000	Professional	<6 hours	0-5 years	<150 cc	Yes	No	Yes	Yes	Yes	No	No	No	No	No	No	No	No	No	No	No	No
33	31-40 years	78	165.1	28.6154	>25.0 kg/m2	SSC or bellow	Married	Yes	<30000	Professional	<6 hours	0-5 years	<150 cc	Yes	Yes	Yes	Yes	No	No	Yes	Yes	No	No	Yes	Yes	No	No	No	No	No
31	31-40 years	76	157.48	30.6452	>25.0 kg/m2	SSC or bellow	Married	Yes	<30000	Professional	<6 hours	0-5 years	<150 cc	Yes	No	No	No	No	No	No	No	No	No	No	No	No	No	No	No	No
24	18-30 years	76	165.1	27.8817	>25.0 kg/m2	HSC	Married	No	<30000	Professional	6-8 hours	0-5 years	<150 cc	Yes	Yes	Yes	No	No	No	No	No	No	No	No	No	No	No	No	No	No
33	31-40 years	78	160.02	30.4611	>25.0 kg/m2	SSC or bellow	Married	Yes	<30000	Professional	<6 hours	0-5 years	<150 cc	Yes	Yes	Yes	No	No	No	No	No	No	No	No	No	No	No	No	No	No
28	18-30 years	74	162.56	28.003	>25.0 kg/m2	HSC	Married	Yes	<30000	Professional	<6 hours	0-5 years	<150 cc	Yes	Yes	Yes	No	No	No	No	No	No	No	No	No	No	No	No	No	No
27	18-30 years	72	160.02	28.118	>25.0 kg/m2	SSC or bellow	Married	Yes	<30000	Occational	<6 hours	0-5 years	<150 cc	Yes	Yes	Yes	No	No	No	No	No	No	No	No	No	No	No	No	No	No
23	18-30 years	74	162.56	28.003	>25.0 kg/m2	SSC or bellow	Unmarid	No	<30000	Occational	<6 hours	0-5 years	<150 cc	Yes	Yes	Yes	No	No	No	No	No	No	No	No	No	No	No	No	No	No
26	18-30 years	72	162.56	27.2461	>25.0 kg/m2	SSC or bellow	Married	Yes	<30000	Professional	<6 hours	0-5 years	<150 cc	Yes	Yes	Yes	Yes	Yes	No	No	No	No	No	No	No	No	No	No	No	No
35	31-40 years	82	165.1	30.0829	>25.0 kg/m2	SSC or bellow	Married	Yes	<30000	Professional	<6 hours	0-5 years	<150 cc	Yes	Yes	Yes	No	No	No	No	No	No	No	Yes	Yes	No	No	No	No	No
33	31-40 years	78	165.1	28.6154	>25.0 kg/m2	SSC or bellow	Married	Yes	<30000	Professional	<6 hours	0-5 years	<150 cc	Yes	Yes	Yes	No	No	No	No	No	No	No	No	No	No	No	No	No	No
21	18-30 years	67	165.1	24.5799	23.0 - 24.9 kg/m2	SSC or bellow	Married	Yes	<30000	Professional	<6 hours	0-5 years	<150 cc	Yes	Yes	Yes	No	No	No	No	No	No	No	No	No	No	No	No	No	No
22	18-30 years	72	165.1	26.4143	>25.0 kg/m2	SSC or bellow	Married	Yes	<30000	Professional	<6 hours	0-5 years	<150 cc	Yes	Yes	Yes	Yes	Yes	No	No	Yes	No	No	Yes	Yes	No	No	No	No	No
25	18-30 years	76	160.02	29.6801	>25.0 kg/m2	SSC or bellow	Married	Yes	<30000	Occational	<6 hours	0-5 years	<150 cc	Yes	Yes	Yes	No	No	No	No	No	No	No	No	No	No	No	No	No	No
23	18-30 years	75	165.1	27.5148	>25.0 kg/m2	HSC	Unmarid	No	<30000	Professional	<6 hours	0-5 years	<150 cc	Yes	Yes	Yes	No	No	No	No	No	No	No	No	No	No	No	No	No	No
32	31-40 years	63	167.64	22.4174	18.5 - 22.9 kg/m2	HSC	Married	No	<30000	Occational	<6 hours	0-5 years	<150 cc	Yes	Yes	Yes	No	No	No	No	No	No	No	No	No	No	No	No	No	No
36	31-40 years	58	170.18	20.0268	18.5 - 22.9 kg/m2	SSC or bellow	Married	Yes	<30000	Professional	6-8 hours	0-5 years	<150 cc	Yes	Yes	Yes	No	No	No	No	No	No	No	No	No	No	No	No	No	No
24	18-30 years	56	167.64	19.9266	18.5 - 22.9 kg/m2	HSC	Unmarid	No	<30000	Occational	<6 hours	0-5 years	<150 cc	Yes	Yes	Yes	No	No	No	No	No	No	No	No	No	No	No	No	No	No
42	>40 years	65	165.1	23.8462	23.0 - 24.9 kg/m2	SSC or bellow	Married	Yes	<30000	Professional	6-8 hours	0-5 years	<150 cc	Yes	Yes	Yes	Yes	No	No	No	No	No	Yes	Yes	No	No	No	Yes	No	No
29	18-30 years	60	172.72	20.1125	18.5 - 22.9 kg/m2	HSC	Married	No	<30000	Professional	6-8 hours	0-5 years	<150 cc	Yes	Yes	Yes	No	No	No	No	No	No	No	No	No	No	No	No	No	No
33	31-40 years	55	167.64	19.5707	18.5 - 22.9 kg/m2	HSC	Married	Yes	<30000	Occational	<6 hours	0-5 years	<150 cc	Yes	Yes	Yes	Yes	No	No	No	No	Yes	No	Yes	No	No	No	Yes	No	No
37	31-40 years	62	165.1	22.7456	18.5 - 22.9 kg/m2	SSC or bellow	Married	Yes	<30000	Professional	6-8 hours	0-5 years	<150 cc	Yes	Yes	Yes	No	No	No	No	No	No	No	No	No	No	No	No	No	No
38	31-40 years	62	170.18	21.4079	18.5 - 22.9 kg/m2	HSC	Married	Yes	<30000	Professional	6-8 hours	0-5 years	<150 cc	Yes	Yes	Yes	No	No	No	No	No	No	No	No	No	No	No	No	No	No
32	31-40 years	57	167.64	20.2824	18.5 - 22.9 kg/m2	SSC or bellow	Married	No	31000 - 45000	Professional	6-8 hours	0-5 years	<150 cc	Yes	Yes	Yes	No	No	No	No	No	No	No	No	No	No	No	No	No	No
33	31-40 years	60	172.72	20.1125	18.5 - 22.9 kg/m2	HSC	Married	Yes	<30000	Occational	<6 hours	0-5 years	<150 cc	Yes	Yes	Yes	Yes	No	No	No	No	No	Yes	No	No	No	No	No	No	No
32	31-40 years	58	172.72	19.4421	18.5 - 22.9 kg/m2	HSC	Married	No	<30000	Occational	<6 hours	0-5 years	<150 cc	Yes	Yes	Yes	No	No	No	No	No	No	No	No	No	No	No	No	No	No
36	31-40 years	58	167.64	20.6382	18.5 - 22.9 kg/m2	SSC or bellow	Married	Yes	<30000	Professional	<6 hours	0-5 years	<150 cc	Yes	Yes	Yes	No	No	No	No	No	No	No	No	No	No	No	No	No	No
33	31-40 years	62	170.18	21.4079	18.5 - 22.9 kg/m2	HSC	Married	Yes	<30000	Occational	<6 hours	0-5 years	<150 cc	Yes	Yes	Yes	Yes	No	No	No	No	No	Yes	Yes	No	No	No	Yes	No	No
39	31-40 years	60	170.18	20.7173	18.5 - 22.9 kg/m2	SSC or bellow	Married	Yes	<30000	Professional	6-8 hours	0-5 years	<150 cc	Yes	Yes	Yes	No	No	No	No	No	No	No	No	No	No	No	No	No	No
34	31-40 years	59	172.72	19.7773	18.5 - 22.9 kg/m2	HSC	Married	No	<30000	Occational	<6 hours	0-5 years	<150 cc	Yes	Yes	Yes	No	No	No	No	No	No	No	No	No	No	No	No	No	No
33	31-40 years	63	172.72	21.1181	18.5 - 22.9 kg/m2	HSC	Married	No	<30000	Occational	<6 hours	0-5 years	<150 cc	Yes	Yes	Yes	No	No	No	No	No	No	No	No	No	No	No	No	No	No
31	31-40 years	58	170.18	20.0268	18.5 - 22.9 kg/m2	HSC	Married	Yes	<30000	Professional	6-8 hours	0-5 years	<150 cc	Yes	Yes	Yes	Yes	No	No	No	No	No	Yes	No	No	No	No	No	No	No
34	31-40 years	60	172.72	20.1125	18.5 - 22.9 kg/m2	SSC or bellow	Married	Yes	<30000	Professional	<6 hours	0-5 years	<150 cc	Yes	Yes	Yes	No	No	No	No	No	No	No	No	No	No	No	No	No	No
37	31-40 years	61	175.26	19.8593	18.5 - 22.9 kg/m2	HSC	Married	Yes	<30000	Professional	6-8 hours	0-5 years	<150 cc	Yes	Yes	Yes	No	No	No	No	No	No	No	No	No	No	No	No	No	No
31	31-40 years	58	170.18	20.0268	18.5 - 22.9 kg/m2	HSC	Unmarid	No	<30000	Occational	<6 hours	0-5 years	<150 cc	Yes	Yes	Yes	No	No	No	No	No	No	No	No	No	No	No	No	No	No
26	18-30 years	57	172.72	19.1069	18.5 - 22.9 kg/m2	HSC	Unmarid	No	<30000	Occational	<6 hours	0-5 years	<150 cc	Yes	Yes	Yes	No	No	No	No	No	No	No	No	No	No	No	No	No	No
35	31-40 years	62	175.26	20.1849	18.5 - 22.9 kg/m2	SSC or bellow	Married	Yes	<30000	Professional	6-8 hours	6-10 years	<150 cc	Yes	Yes	Yes	Yes	No	No	No	No	No	Yes	Yes	No	No	No	Yes	No	No
33	31-40 years	59	175.26	19.2082	18.5 - 22.9 kg/m2	HSC	Married	Yes	<30000	Professional	6-8 hours	0-5 years	<150 cc	Yes	Yes	Yes	No	No	No	No	No	No	No	No	No	No	No	No	No	No
36	31-40 years	62	172.72	20.7829	18.5 - 22.9 kg/m2	SSC or bellow	Married	Yes	<30000	Professional	6-8 hours	0-5 years	<150 cc	Yes	Yes	No	Yes	No	No	No	No	No	Yes	No	No	No	No	No	No	No
25	18-30 years	55	172.72	18.4365	<18.5 kg/m2	HSC	Unmarid	No	<30000	Occational	<6 hours	0-5 years	<150 cc	Yes	Yes	Yes	No	No	No	No	No	No	No	No	No	No	No	No	No	No
27	18-30 years	56	175.26	18.2315	<18.5 kg/m2	HSC	Unmarid	Yes	<30000	Occational	<6 hours	0-5 years	<150 cc	Yes	Yes	Yes	No	No	No	No	No	No	No	No	No	No	No	No	No	No
37	31-40 years	61	172.72	20.4477	18.5 - 22.9 kg/m2	HSC	Married	Yes	<30000	Professional	6-8 hours	0-5 years	<150 cc	Yes	Yes	Yes	Yes	No	No	No	No	No	Yes	Yes	No	No	No	Yes	No	No
21	18-30 years	69	165.1	25.3137	>25.0 kg/m2	HSC	Unmarid	No	<30000	Occational	<6 hours	0-5 years	<150 cc	Yes	Yes	Yes	No	No	No	No	No	No	No	No	No	No	No	No	No	No
28	18-30 years	76	162.56	28.7598	>25.0 kg/m2	SSC or bellow	Married	Yes	<30000	Professional	6-8 hours	0-5 years	<150 cc	Yes	Yes	Yes	No	No	No	No	No	No	No	No	No	No	No	No	No	No
31	31-40 years	79	160.02	30.8517	>25.0 kg/m2	SSC or bellow	Married	Yes	<30000	Professional	<6 hours	0-5 years	<150 cc	Yes	Yes	Yes	No	No	No	No	No	No	No	No	No	No	No	No	No	No
27	18-30 years	78	162.56	29.5167	>25.0 kg/m2	SSC or bellow	Married	Yes	<30000	Professional	<6 hours	0-5 years	<150 cc	Yes	No	No	Yes	Yes	No	No	No	No	No	No	No	No	No	No	No	No
25	18-30 years	76	165.1	27.8817	>25.0 kg/m2	SSC or bellow	Married	Yes	<30000	Professional	<6 hours	0-5 years	<150 cc	Yes	Yes	Yes	No	No	No	No	No	No	No	No	No	No	No	No	No	No
24	18-30 years	78	160.02	30.4611	>25.0 kg/m2	HSC	Married	No	<30000	Occational	<6 hours	0-5 years	<150 cc	Yes	Yes	Yes	No	No	No	No	No	No	No	No	No	No	No	No	No	No
24	18-30 years	71	165.1	26.0474	>25.0 kg/m2	SSC or bellow	Married	Yes	<30000	Professional	<6 hours	0-5 years	<150 cc	Yes	Yes	Yes	No	No	No	No	No	No	No	No	No	No	No	No	No	No
34	31-40 years	83	165.1	30.4498	>25.0 kg/m2	SSC or bellow	Married	Yes	<30000	Professional	<6 hours	0-5 years	<150 cc	Yes	No	Yes	No	No	No	No	No	No	No	No	No	No	No	No	No	No
24	18-30 years	74	160.02	28.899	>25.0 kg/m2	HSC	Unmarid	No	<30000	Occational	<6 hours	0-5 years	<150 cc	Yes	Yes	Yes	No	No	No	No	No	No	No	No	No	No	No	No	No	No
23	18-30 years	71	165.1	26.0474	>25.0 kg/m2	HSC	Married	No	<30000	Occational	<6 hours	0-5 years	<150 cc	Yes	Yes	Yes	No	No	No	No	No	No	No	No	No	No	No	No	No	No
25	18-30 years	74	162.56	28.003	>25.0 kg/m2	SSC or bellow	Unmarid	Yes	<30000	Occational	<6 hours	0-5 years	<150 cc	Yes	Yes	Yes	No	No	No	No	No	No	No	No	No	No	No	No	No	No
26	18-30 years	75	167.64	26.6874	>25.0 kg/m2	SSC or bellow	Married	Yes	<30000	Occational	<6 hours	0-5 years	<150 cc	Yes	Yes	Yes	No	No	No	No	No	No	No	No	No	No	No	No	No	No
36	31-40 years	84	157.48	33.871	>25.0 kg/m2	SSC or bellow	Married	Yes	<30000	Professional	6-8 hours	0-5 years	<150 cc	Yes	No	No	Yes	Yes	No	No	No	No	No	Yes	Yes	No	No	No	No	No
45	>40 years	61	165.1	22.3787	18.5 - 22.9 kg/m2	HSC	Married	No	31000 - 45000	Professional	<6 hours	>10 years	<150 cc	Yes	Yes	Yes	No	No	No	No	No	No	No	No	No	No	No	No	No	No
33	31-40 years	64	170.18	22.0985	18.5 - 22.9 kg/m2	HSC	Married	Yes	<30000	Professional	6-8 hours	6-10 years	>150 cc	Yes	Yes	Yes	Yes	No	No	No	Yes	No	No	No	No	No	No	No	No	No
28	18-30 years	106	177.8	33.5307	>25.0 kg/m2	Graduate and above	Married	No	31000 - 45000	Professional	<6 hours	0-5 years	>150 cc	Yes	Yes	Yes	Yes	No	No	No	Yes	No	No	Yes	No	No	No	Yes	No	No
35	31-40 years	90	180.34	27.6731	>25.0 kg/m2	HSC	Married	Yes	<30000	Professional	<6 hours	0-5 years	>150 cc	Yes	Yes	Yes	Yes	No	Yes	No	No	No	No	Yes	No	Yes	No	No	No	No
30	18-30 years	70	167.64	24.9082	23.0 - 24.9 kg/m2	HSC	Unmarid	No	<30000	Professional	6-8 hours	0-5 years	<150 cc	Yes	Yes	Yes	Yes	Yes	No	No	No	Yes	No	Yes	Yes	No	No	No	Yes	No
32	31-40 years	55	162.56	20.813	18.5 - 22.9 kg/m2	HSC	Married	Yes	<30000	Professional	6-8 hours	0-5 years	<150 cc	Yes	Yes	Yes	Yes	Yes	Yes	No	No	Yes	No	Yes	Yes	Yes	No	No	Yes	No
45	>40 years	66	165.1	24.2131	23.0 - 24.9 kg/m2	SSC or bellow	Married	Yes	<30000	Professional	<6 hours	6-10 years	<150 cc	Yes	Yes	Yes	Yes	Yes	No	No	No	No	No	Yes	Yes	No	No	No	No	No
40	31-40 years	77	167.64	27.399	>25.0 kg/m2	SSC or bellow	Married	Yes	<30000	Professional	6-8 hours	0-5 years	<150 cc	Yes	Yes	Yes	Yes	Yes	No	No	No	No	No	Yes	Yes	No	No	No	No	No
27	18-30 years	56	160.02	21.8695	18.5 - 22.9 kg/m2	HSC	Unmarid	Yes	<30000	Professional	6-8 hours	0-5 years	<150 cc	Yes	Yes	No	Yes	No	Yes	Yes	Yes	Yes	No	Yes	No	Yes	Yes	Yes	Yes	No
42	>40 years	59	165.1	21.645	18.5 - 22.9 kg/m2	HSC	Married	Yes	31000 - 45000	Professional	6-8 hours	0-5 years	<150 cc	Yes	Yes	Yes	No	No	No	No	No	No	No	No	No	No	No	No	No	No
55	>40 years	66	172.72	22.1237	18.5 - 22.9 kg/m2	Graduate and above	Married	Yes	>45000	Occational	<6 hours	>10 years	<150 cc	Yes	Yes	Yes	No	No	No	No	No	No	No	No	No	No	No	No	No	No
44	>40 years	54	162.56	20.4346	18.5 - 22.9 kg/m2	HSC	Married	Yes	<30000	Professional	6-8 hours	0-5 years	<150 cc	Yes	Yes	Yes	Yes	Yes	Yes	Yes	No	No	No	Yes	Yes	Yes	Yes	No	No	No
25	18-30 years	50	160.02	19.5264	18.5 - 22.9 kg/m2	HSC	Unmarid	No	<30000	Professional	6-8 hours	0-5 years	<150 cc	Yes	Yes	Yes	Yes	Yes	Yes	No	No	No	No	Yes	Yes	Yes	No	No	No	No
35	31-40 years	66	165.1	24.2131	23.0 - 24.9 kg/m2	HSC	Married	Yes	<30000	Professional	6-8 hours	0-5 years	<150 cc	Yes	Yes	No	Yes	Yes	No	No	No	No	No	Yes	Yes	No	No	No	No	No
29	18-30 years	67	162.56	25.3541	>25.0 kg/m2	HSC	Married	Yes	<30000	Professional	6-8 hours	0-5 years	<150 cc	Yes	Yes	Yes	Yes	Yes	No	No	No	No	No	Yes	Yes	No	No	No	No	No
27	18-30 years	77	172.72	25.811	>25.0 kg/m2	HSC	Unmarid	No	<30000	Occational	<6 hours	0-5 years	<150 cc	No	Yes	No	Yes	No	Yes	No	No	No	No	Yes	No	Yes	No	No	No	No
34	31-40 years	88	172.72	29.4983	>25.0 kg/m2	Graduate and above	Married	No	>45000	Occational	<6 hours	6-10 years	<150 cc	Yes	Yes	Yes	Yes	No	Yes	Yes	No	No	No	Yes	No	Yes	Yes	No	No	No
30	18-30 years	77	165.1	28.2486	>25.0 kg/m2	Graduate and above	Unmarid	No	<30000	Occational	<6 hours	0-5 years	<150 cc	Yes	Yes	No	Yes	No	Yes	Yes	No	No	No	Yes	No	Yes	Yes	No	No	No
32	31-40 years	55	167.64	19.5707	18.5 - 22.9 kg/m2	Graduate and above	Unmarid	No	<30000	Occational	<6 hours	0-5 years	<150 cc	Yes	Yes	Yes	Yes	No	No	No	No	Yes	Yes	Yes	No	No	No	No	Yes	Yes
34	31-40 years	66	162.56	24.9756	>25.0 kg/m2	Graduate and above	Unmarid	No	<30000	Occational	<6 hours	0-5 years	<150 cc	Yes	No	Yes	Yes	No	Yes	Yes	No	No	No	Yes	No	Yes	Yes	No	No	No
33	31-40 years	56	172.72	18.7717	18.5 - 22.9 kg/m2	HSC	Married	Yes	<30000	Professional	6-8 hours	0-5 years	<150 cc	Yes	Yes	Yes	Yes	Yes	No	No	No	No	No	Yes	Yes	No	No	No	No	No
27	18-30 years	66	165.1	24.2131	23.0 - 24.9 kg/m2	HSC	Unmarid	Yes	<30000	Professional	6-8 hours	0-5 years	<150 cc	Yes	Yes	Yes	Yes	Yes	No	No	No	No	No	Yes	Yes	No	No	No	No	No
34	31-40 years	88	170.18	30.3854	>25.0 kg/m2	Graduate and above	Married	Yes	31000 - 45000	Professional	6-8 hours	0-5 years	<150 cc	Yes	Yes	Yes	Yes	No	No	Yes	No	No	No	Yes	No	No	Yes	No	No	No
55	>40 years	70	172.72	23.4646	23.0 - 24.9 kg/m2	HSC	Married	Yes	<30000	Professional	<6 hours	0-5 years	<150 cc	Yes	Yes	Yes	No	No	No	No	No	No	No	No	No	No	No	No	No	No
44	>40 years	66	165.1	24.2131	23.0 - 24.9 kg/m2	Graduate and above	Married	Yes	<30000	Professional	6-8 hours	0-5 years	>150 cc	Yes	Yes	Yes	Yes	No	Yes	Yes	No	No	No	Yes	No	Yes	Yes	No	No	No
33	31-40 years	55	157.48	22.1775	18.5 - 22.9 kg/m2	Graduate and above	Married	Yes	<30000	Professional	6-8 hours	0-5 years	>150 cc	Yes	Yes	Yes	Yes	No	Yes	No	No	No	No	Yes	No	Yes	No	No	No	No
55	>40 years	66	170.18	22.7891	18.5 - 22.9 kg/m2	HSC	Married	Yes	>45000	Occational	<6 hours	>10 years	<150 cc	Yes	Yes	Yes	No	No	No	No	No	No	No	No	No	No	No	No	No	No
66	>40 years	66	167.64	23.4849	23.0 - 24.9 kg/m2	Graduate and above	Married	No	>45000	Occational	<6 hours	>10 years	<150 cc	Yes	Yes	Yes	No	No	No	No	No	No	No	No	No	No	No	No	No	No
44	>40 years	54	162.56	20.4346	18.5 - 22.9 kg/m2	SSC or bellow	Married	No	>45000	Occational	<6 hours	0-5 years	<150 cc	Yes	Yes	Yes	Yes	No	Yes	Yes	No	No	No	Yes	No	Yes	Yes	No	No	No
33	31-40 years	54	170.18	18.6456	18.5 - 22.9 kg/m2	SSC or bellow	Married	No	>45000	Professional	6-8 hours	>10 years	<150 cc	Yes	Yes	Yes	No	No	No	No	No	No	No	No	No	No	No	No	No	No
55	>40 years	55	165.1	20.1776	18.5 - 22.9 kg/m2	SSC or bellow	Unmarid	No	>45000	Professional	6-8 hours	6-10 years	>150 cc	Yes	Yes	Yes	No	No	No	No	No	No	No	No	No	No	No	No	No	No
55	>40 years	55	165.1	20.1776	18.5 - 22.9 kg/m2	SSC or bellow	Married	Yes	<30000	Professional	<6 hours	0-5 years	<150 cc	Yes	Yes	Yes	Yes	Yes	No	No	No	No	No	Yes	Yes	No	No	No	No	No
48	>40 years	58	172.72	19.4421	18.5 - 22.9 kg/m2	SSC or bellow	Married	No	>45000	Professional	6-8 hours	6-10 years	<150 cc	Yes	Yes	Yes	Yes	Yes	No	No	No	No	No	Yes	Yes	No	No	No	No	No
26	18-30 years	59	165.1	21.645	18.5 - 22.9 kg/m2	HSC	Married	No	>45000	Professional	6-8 hours	0-5 years	<150 cc	Yes	Yes	Yes	Yes	Yes	No	No	No	No	No	Yes	Yes	No	No	No	No	No
28	18-30 years	66	167.64	23.4849	23.0 - 24.9 kg/m2	HSC	Married	Yes	<30000	Professional	6-8 hours	0-5 years	<150 cc	Yes	Yes	Yes	Yes	No	Yes	Yes	No	No	No	Yes	No	Yes	Yes	No	No	No
29	18-30 years	59	175.26	19.2082	18.5 - 22.9 kg/m2	HSC	Married	Yes	<30000	Professional	<6 hours	0-5 years	<150 cc	Yes	Yes	Yes	Yes	No	Yes	Yes	No	No	No	Yes	No	No	Yes	No	No	No
30	18-30 years	53	160.02	20.6979	18.5 - 22.9 kg/m2	SSC or bellow	Married	Yes	>45000	Professional	<6 hours	0-5 years	<150 cc	Yes	Yes	Yes	No	No	No	No	No	No	No	No	No	No	No	No	No	No
31	31-40 years	51	154.94	21.2443	18.5 - 22.9 kg/m2	SSC or bellow	Married	Yes	<30000	Professional	6-8 hours	0-5 years	<150 cc	Yes	Yes	Yes	No	No	No	No	No	No	No	No	No	No	No	No	No	No
32	31-40 years	52	157.48	20.9678	18.5 - 22.9 kg/m2	SSC or bellow	Married	Yes	<30000	Professional	6-8 hours	6-10 years	<150 cc	Yes	Yes	Yes	Yes	No	Yes	No	No	No	No	Yes	No	Yes	No	No	No	No
32	31-40 years	52	157.48	20.9678	18.5 - 22.9 kg/m2	SSC or bellow	Married	Yes	<30000	Professional	6-8 hours	6-10 years	<150 cc	Yes	Yes	Yes	Yes	Yes	No	No	No	No	No	Yes	Yes	No	No	No	No	No
33	31-40 years	53	160.02	20.6979	18.5 - 22.9 kg/m2	SSC or bellow	Married	Yes	<30000	Professional	6-8 hours	6-10 years	<150 cc	Yes	Yes	Yes	Yes	Yes	No	No	No	No	No	Yes	Yes	No	No	No	No	No
34	31-40 years	54	162.56	20.4346	18.5 - 22.9 kg/m2	HSC	Married	Yes	<30000	Professional	6-8 hours	6-10 years	<150 cc	Yes	No	No	Yes	Yes	No	No	No	No	No	Yes	Yes	No	No	No	No	No
35	31-40 years	55	165.1	20.1776	18.5 - 22.9 kg/m2	HSC	Married	Yes	<30000	Occational	<6 hours	6-10 years	<150 cc	Yes	Yes	Yes	Yes	No	Yes	Yes	No	No	No	Yes	No	Yes	Yes	No	No	No
36	31-40 years	56	167.64	19.9266	18.5 - 22.9 kg/m2	Graduate and above	Married	Yes	31000 - 45000	Professional	6-8 hours	6-10 years	<150 cc	Yes	Yes	No	Yes	Yes	Yes	Yes	No	No	No	Yes	Yes	Yes	Yes	No	No	No
37	31-40 years	57	170.18	19.6815	18.5 - 22.9 kg/m2	SSC or bellow	Married	Yes	<30000	Professional	6-8 hours	0-5 years	<150 cc	Yes	No	Yes	Yes	No	No	Yes	No	No	No	Yes	No	No	Yes	No	No	No
38	31-40 years	58	172.72	19.4421	18.5 - 22.9 kg/m2	HSC	Married	Yes	31000 - 45000	Professional	6-8 hours	6-10 years	<150 cc	Yes	No	No	Yes	No	Yes	Yes	Yes	No	No	Yes	No	Yes	Yes	Yes	No	No
39	31-40 years	59	175.26	19.2082	18.5 - 22.9 kg/m2	HSC	Unmarid	Yes	>45000	Professional	6-8 hours	6-10 years	<150 cc	Yes	Yes	Yes	Yes	No	Yes	No	No	No	No	Yes	No	Yes	No	No	No	No
40	31-40 years	40	152.4	17.2223	<18.5 kg/m2	SSC or bellow	Married	Yes	<30000	Professional	6-8 hours	6-10 years	<150 cc	Yes	Yes	Yes	Yes	Yes	No	No	No	No	No	Yes	Yes	No	No	No	No	No
25	18-30 years	70	172.72	23.4646	23.0 - 24.9 kg/m2	Graduate and above	Married	No	>45000	Professional	<6 hours	0-5 years	<150 cc	Yes	Yes	Yes	No	No	No	No	No	No	No	Yes	No	Yes	No	No	No	No
40	31-40 years	76	167.64	27.0432	>25.0 kg/m2	SSC or bellow	Married	No	<30000	Professional	<6 hours	0-5 years	<150 cc	Yes	Yes	Yes	Yes	No	No	No	No	Yes	No	Yes	No	No	No	No	Yes	No
50	>40 years	55	165.1	20.1776	18.5 - 22.9 kg/m2	HSC	Married	No	<30000	Professional	6-8 hours	>10 years	<150 cc	Yes	No	Yes	Yes	No	No	No	No	Yes	No	No	No	No	No	No	No	No
35	31-40 years	57	170.18	19.6815	18.5 - 22.9 kg/m2	Graduate and above	Married	Yes	31000 - 45000	Professional	6-8 hours	0-5 years	>150 cc	Yes	Yes	No	Yes	Yes	No	No	No	No	No	Yes	No	No	No	Yes	No	No
35	31-40 years	57	170.18	19.6815	18.5 - 22.9 kg/m2	HSC	Married	Yes	31000 - 45000	Professional	>8 hours	6-10 years	<150 cc	Yes	No	Yes	Yes	Yes	No	No	No	No	No	Yes	No	No	No	Yes	No	No
45	>40 years	69	167.64	24.5524	23.0 - 24.9 kg/m2	SSC or bellow	Married	Yes	31000 - 45000	Professional	<6 hours	0-5 years	<150 cc	Yes	No	No	Yes	No	No	No	Yes	No	No	Yes	No	No	No	Yes	No	No
26	18-30 years	65	175.26	21.1616	18.5 - 22.9 kg/m2	Graduate and above	Unmarid	No	<30000	Professional	<6 hours	0-5 years	>150 cc	Yes	Yes	Yes	Yes	No	No	No	No	Yes	No	Yes	No	No	No	No	Yes	No
35	31-40 years	69	170.18	23.825	23.0 - 24.9 kg/m2	Graduate and above	Married	Yes	<30000	Professional	6-8 hours	6-10 years	<150 cc	Yes	Yes	No	Yes	Yes	No	No	No	No	No	No	No	No	No	No	No	No
55	>40 years	75	167.64	26.6874	>25.0 kg/m2	HSC	Married	Yes	31000 - 45000	Professional	>8 hours	6-10 years	<150 cc	Yes	Yes	Yes	Yes	No	No	Yes	No	No	No	Yes	No	No	No	No	Yes	No
29	18-30 years	75	170.18	25.8967	>25.0 kg/m2	Graduate and above	Unmarid	Yes	<30000	Professional	<6 hours	0-5 years	<150 cc	Yes	No	No	Yes	Yes	No	Yes	No	No	No	No	No	No	No	No	No	No
36	31-40 years	76	167.64	27.0432	>25.0 kg/m2	HSC	Married	Yes	<30000	Professional	<6 hours	0-5 years	<150 cc	Yes	No	Yes	No	No	No	No	No	No	No	No	No	No	No	No	No	No
45	>40 years	76	167.64	27.0432	>25.0 kg/m2	HSC	Married	Yes	<30000	Professional	6-8 hours	0-5 years	<150 cc	Yes	Yes	Yes	Yes	Yes	No	No	No	No	No	No	No	No	No	No	No	No
38	31-40 years	75	172.72	25.1406	>25.0 kg/m2	Graduate and above	Married	Yes	31000 - 45000	Professional	6-8 hours	0-5 years	<150 cc	Yes	Yes	Yes	Yes	No	No	Yes	No	No	No	No	No	No	No	No	No	No
54	>40 years	68	167.64	24.1966	23.0 - 24.9 kg/m2	HSC	Married	No	<30000	Professional	<6 hours	6-10 years	<150 cc	Yes	Yes	No	Yes	No	No	No	Yes	No	No	Yes	Yes	No	No	No	No	No
29	18-30 years	74	170.18	25.5514	>25.0 kg/m2	Graduate and above	Unmarid	Yes	<30000	Professional	6-8 hours	0-5 years	<150 cc	Yes	Yes	Yes	Yes	No	Yes	Yes	No	No	No	No	No	No	No	No	No	No
32	31-40 years	68	175.26	22.1383	18.5 - 22.9 kg/m2	HSC	Unmarid	Yes	<30000	Occational	<6 hours	0-5 years	<150 cc	Yes	No	No	No	No	No	No	No	No	No	Yes	No	No	No	Yes	No	Yes
30	18-30 years	77	175.26	25.0683	>25.0 kg/m2	HSC	Unmarid	Yes	31000 - 45000	Professional	>8 hours	0-5 years	<150 cc	Yes	Yes	Yes	No	No	No	No	No	No	No	No	No	No	No	No	No	No
45	>40 years	66	165.1	24.2131	23.0 - 24.9 kg/m2	HSC	Married	No	<30000	Professional	6-8 hours	>10 years	<150 cc	Yes	No	Yes	Yes	Yes	No	No	Yes	No	No	Yes	No	Yes	No	No	No	No
37	31-40 years	76	170.18	26.242	>25.0 kg/m2	Graduate and above	Married	Yes	<30000	Professional	6-8 hours	6-10 years	<150 cc	Yes	Yes	Yes	No	No	No	No	No	No	No	Yes	No	No	No	Yes	Yes	No
32	31-40 years	68	175.26	22.1383	18.5 - 22.9 kg/m2	HSC	Unmarid	Yes	31000 - 45000	Professional	>8 hours	0-5 years	<150 cc	Yes	Yes	No	Yes	Yes	No	No	No	No	No	No	No	No	No	No	No	No
43	>40 years	65	167.64	23.1291	23.0 - 24.9 kg/m2	HSC	Married	Yes	<30000	Professional	6-8 hours	6-10 years	<150 cc	Yes	Yes	Yes	Yes	No	No	Yes	No	No	No	Yes	No	Yes	No	No	No	No
48	>40 years	69	165.1	25.3137	>25.0 kg/m2	SSC or bellow	Married	No	<30000	Professional	6-8 hours	0-5 years	<150 cc	Yes	No	Yes	No	No	No	No	No	No	No	No	No	No	No	No	No	No
28	18-30 years	77	172.72	25.811	>25.0 kg/m2	HSC	Unmarid	Yes	<30000	Professional	<6 hours	0-5 years	<150 cc	Yes	Yes	Yes	No	No	No	No	No	No	No	No	No	No	No	No	No	No
47	>40 years	62	170.18	21.4079	18.5 - 22.9 kg/m2	HSC	Married	Yes	31000 - 45000	Professional	>8 hours	6-10 years	<150 cc	Yes	Yes	Yes	Yes	No	No	Yes	No	No	No	No	No	No	No	No	No	No
27	18-30 years	74	170.18	25.5514	>25.0 kg/m2	HSC	Unmarid	Yes	<30000	Professional	<6 hours	0-5 years	<150 cc	Yes	No	Yes	Yes	No	No	No	Yes	No	No	No	No	No	No	No	No	No
28	18-30 years	75	170.18	25.8967	>25.0 kg/m2	HSC	Unmarid	Yes	<30000	Professional	6-8 hours	0-5 years	<150 cc	Yes	Yes	Yes	No	No	No	No	No	No	No	No	No	No	No	No	No	No
34	31-40 years	67	167.64	23.8407	23.0 - 24.9 kg/m2	HSC	Married	Yes	31000 - 45000	Professional	>8 hours	0-5 years	<150 cc	Yes	Yes	Yes	No	No	No	No	No	No	No	Yes	No	No	No	Yes	No	No
36	31-40 years	70	170.18	24.1702	23.0 - 24.9 kg/m2	Graduate and above	Married	No	<30000	Professional	6-8 hours	0-5 years	>150 cc	Yes	Yes	Yes	Yes	No	No	No	No	Yes	No	Yes	No	No	No	No	No	Yes
30	18-30 years	78	170.18	26.9326	>25.0 kg/m2	HSC	Married	Yes	<30000	Professional	6-8 hours	0-5 years	<150 cc	Yes	Yes	No	No	No	No	No	No	No	No	No	No	No	No	No	No	No
29	18-30 years	75	172.72	25.1406	>25.0 kg/m2	HSC	Unmarid	Yes	<30000	Professional	<6 hours	0-5 years	>150 cc	Yes	Yes	Yes	No	No	No	No	No	No	No	No	No	No	No	No	No	No
47	>40 years	68	170.18	23.4797	23.0 - 24.9 kg/m2	Graduate and above	Married	No	31000 - 45000	Professional	>8 hours	6-10 years	<150 cc	Yes	Yes	No	Yes	No	No	Yes	Yes	No	No	Yes	Yes	No	No	No	No	No
32	31-40 years	65	170.18	22.4438	18.5 - 22.9 kg/m2	HSC	Married	Yes	<30000	Professional	6-8 hours	0-5 years	<150 cc	Yes	Yes	Yes	No	No	No	No	No	No	No	No	No	No	No	No	No	No
29	18-30 years	75	175.26	24.4172	23.0 - 24.9 kg/m2	Graduate and above	Unmarid	Yes	<30000	Professional	6-8 hours	0-5 years	>150 cc	Yes	Yes	Yes	No	No	No	No	No	No	No	No	No	No	No	No	No	No
30	18-30 years	65	170.18	22.4438	18.5 - 22.9 kg/m2	SSC or bellow	Unmarid	Yes	<30000	Professional	<6 hours	0-5 years	<150 cc	Yes	No	No	Yes	No	No	No	Yes	No	No	Yes	Yes	Yes	No	No	No	No
34	31-40 years	69	172.72	23.1294	23.0 - 24.9 kg/m2	HSC	Married	Yes	31000 - 45000	Professional	>8 hours	0-5 years	<150 cc	Yes	Yes	Yes	Yes	No	No	Yes	No	No	No	Yes	No	No	No	Yes	No	No
29	18-30 years	70	167.64	24.9082	23.0 - 24.9 kg/m2	SSC or bellow	Unmarid	Yes	<30000	Professional	6-8 hours	0-5 years	<150 cc	Yes	Yes	Yes	No	No	No	No	No	No	No	No	No	No	No	No	No	No
43	>40 years	65	175.26	21.1616	18.5 - 22.9 kg/m2	HSC	Married	Yes	<30000	Professional	6-8 hours	0-5 years	<150 cc	Yes	Yes	Yes	Yes	No	Yes	No	No	No	No	Yes	No	No	No	Yes	No	No
35	31-40 years	78	172.72	26.1462	>25.0 kg/m2	Graduate and above	Married	Yes	<30000	Professional	<6 hours	0-5 years	>150 cc	Yes	No	No	Yes	Yes	No	No	No	No	Yes	Yes	No	No	No	Yes	No	No
28	18-30 years	75	167.64	26.6874	>25.0 kg/m2	HSC	Unmarid	Yes	<30000	Professional	<6 hours	0-5 years	<150 cc	Yes	Yes	Yes	No	No	No	No	No	No	No	No	No	No	No	No	No	No
30	18-30 years	68	170.18	23.4797	23.0 - 24.9 kg/m2	HSC	Unmarid	No	<30000	Professional	6-8 hours	0-5 years	<150 cc	Yes	Yes	Yes	No	No	No	No	No	No	No	No	No	No	No	No	No	No
29	18-30 years	69	170.18	23.825	23.0 - 24.9 kg/m2	HSC	Unmarid	Yes	31000 - 45000	Professional	>8 hours	0-5 years	<150 cc	Yes	No	No	Yes	No	No	No	Yes	No	No	No	No	No	No	No	No	No
29	18-30 years	76	175.26	24.7428	23.0 - 24.9 kg/m2	HSC	Unmarid	Yes	<30000	Professional	6-8 hours	0-5 years	<150 cc	Yes	Yes	Yes	No	No	No	No	No	No	No	No	No	No	No	No	No	No
35	31-40 years	68	172.72	22.7942	18.5 - 22.9 kg/m2	HSC	Married	Yes	<30000	Professional	<6 hours	6-10 years	<150 cc	Yes	Yes	No	Yes	No	No	No	Yes	No	No	Yes	No	No	No	No	Yes	No
45	>40 years	78	172.72	26.1462	>25.0 kg/m2	HSC	Married	No	31000 - 45000	Professional	>8 hours	6-10 years	<150 cc	Yes	Yes	Yes	Yes	Yes	No	No	Yes	No	No	Yes	No	No	No	Yes	No	No
28	18-30 years	75	172.72	25.1406	>25.0 kg/m2	HSC	Unmarid	Yes	<30000	Professional	<6 hours	0-5 years	<150 cc	Yes	Yes	Yes	No	No	No	No	No	No	No	No	No	No	No	No	No	No
32	31-40 years	79	175.26	25.7194	>25.0 kg/m2	HSC	Unmarid	Yes	<30000	Professional	6-8 hours	0-5 years	<150 cc	Yes	Yes	Yes	No	No	No	No	No	No	No	No	No	No	No	No	No	No
40	31-40 years	81	172.72	27.1519	>25.0 kg/m2	Graduate and above	Married	Yes	31000 - 45000	Professional	6-8 hours	6-10 years	<150 cc	Yes	No	No	Yes	No	No	Yes	Yes	No	No	Yes	No	No	No	Yes	No	Yes
44	>40 years	79	172.72	26.4815	>25.0 kg/m2	Graduate and above	Married	Yes	31000 - 45000	Professional	>8 hours	6-10 years	<150 cc	Yes	No	Yes	Yes	Yes	No	Yes	No	No	No	Yes	No	No	No	No	No	Yes
30	18-30 years	78	172.72	26.1462	>25.0 kg/m2	HSC	Unmarid	Yes	<30000	Professional	<6 hours	0-5 years	>150 cc	Yes	Yes	Yes	No	No	No	No	No	No	No	No	No	No	No	No	No	No
28	18-30 years	80	172.72	26.8167	>25.0 kg/m2	HSC	Unmarid	Yes	<30000	Professional	<6 hours	0-5 years	<150 cc	Yes	Yes	Yes	No	No	No	No	No	No	No	No	No	No	No	No	No	No
35	31-40 years	85	175.26	27.6728	>25.0 kg/m2	SSC or bellow	Married	Yes	<30000	Professional	6-8 hours	0-5 years	<150 cc	Yes	Yes	Yes	Yes	No	No	Yes	No	Yes	No	Yes	No	No	No	No	No	Yes
35	31-40 years	80	172.72	26.8167	>25.0 kg/m2	HSC	Married	Yes	<30000	Professional	6-8 hours	0-5 years	<150 cc	Yes	Yes	Yes	Yes	No	No	Yes	No	No	No	No	No	No	No	No	No	No
28	18-30 years	75	172.72	25.1406	>25.0 kg/m2	SSC or bellow	Unmarid	Yes	<30000	Professional	<6 hours	0-5 years	<150 cc	Yes	Yes	No	No	No	No	No	No	No	No	No	No	No	No	No	No	No
27	18-30 years	75	170.18	25.8967	>25.0 kg/m2	SSC or bellow	Unmarid	Yes	<30000	Professional	6-8 hours	0-5 years	<150 cc	Yes	Yes	Yes	No	No	No	No	No	No	No	No	No	No	No	No	No	No
30	18-30 years	79	175.26	25.7194	>25.0 kg/m2	HSC	Married	No	31000 - 45000	Professional	>8 hours	0-5 years	<150 cc	Yes	Yes	No	Yes	No	No	No	Yes	No	No	Yes	No	No	Yes	No	Yes	No
30	18-30 years	68	170.18	23.4797	23.0 - 24.9 kg/m2	SSC or bellow	Unmarid	Yes	<30000	Professional	6-8 hours	0-5 years	<150 cc	Yes	Yes	Yes	No	No	No	No	No	No	No	No	No	No	No	No	No	No
42	>40 years	70	167.64	24.9082	23.0 - 24.9 kg/m2	HSC	Married	Yes	31000 - 45000	Professional	6-8 hours	6-10 years	<150 cc	Yes	Yes	Yes	Yes	No	No	Yes	Yes	Yes	No	Yes	Yes	No	No	Yes	Yes	No
27	18-30 years	78	170.18	26.9326	>25.0 kg/m2	HSC	Married	Yes	<30000	Professional	6-8 hours	0-5 years	<150 cc	Yes	Yes	Yes	No	No	No	No	No	No	No	No	No	No	No	No	No	No
38	31-40 years	69	167.64	24.5524	23.0 - 24.9 kg/m2	SSC or bellow	Married	Yes	<30000	Professional	<6 hours	0-5 years	<150 cc	Yes	Yes	No	No	No	No	No	No	No	No	Yes	Yes	No	No	Yes	No	No
35	31-40 years	67	172.72	22.459	18.5 - 22.9 kg/m2	HSC	Unmarid	Yes	>45000	Professional	>8 hours	0-5 years	<150 cc	Yes	Yes	Yes	Yes	No	No	No	Yes	No	No	Yes	No	No	No	Yes	No	Yes
28	18-30 years	70	170.18	24.1702	23.0 - 24.9 kg/m2	HSC	Unmarid	Yes	<30000	Professional	6-8 hours	0-5 years	<150 cc	Yes	Yes	Yes	No	No	No	No	No	No	No	No	No	No	No	No	No	No
40	31-40 years	76	170.18	26.242	>25.0 kg/m2	HSC	Married	No	31000 - 45000	Professional	>8 hours	6-10 years	<150 cc	Yes	No	No	Yes	No	No	Yes	No	Yes	No	Yes	No	No	No	Yes	No	Yes
27	18-30 years	78	172.72	26.1462	>25.0 kg/m2	HSC	Married	Yes	<30000	Professional	6-8 hours	0-5 years	<150 cc	Yes	Yes	Yes	No	No	No	No	No	No	No	No	No	No	No	No	No	No
30	18-30 years	77	175.26	25.0683	>25.0 kg/m2	HSC	Married	No	<30000	Professional	6-8 hours	0-5 years	>150 cc	Yes	Yes	Yes	Yes	No	No	No	Yes	No	No	No	No	No	No	No	No	No
40	31-40 years	81	172.72	27.1519	>25.0 kg/m2	HSC	Married	Yes	31000 - 45000	Professional	>8 hours	0-5 years	<150 cc	Yes	Yes	Yes	Yes	No	No	Yes	No	Yes	No	Yes	No	No	No	Yes	No	No
28	18-30 years	78	165.1	28.6154	>25.0 kg/m2	SSC or bellow	Unmarid	Yes	<30000	Professional	6-8 hours	0-5 years	<150 cc	Yes	Yes	Yes	No	No	No	No	No	No	No	No	No	No	No	No	No	No
32	31-40 years	57	160.02	22.2601	18.5 - 22.9 kg/m2	HSC	Married	No	<30000	Professional	6-8 hours	0-5 years	<150 cc	Yes	Yes	Yes	No	No	No	No	No	No	No	No	No	No	No	No	No	No
35	31-40 years	75	170.18	25.8967	>25.0 kg/m2	SSC or bellow	Married	Yes	31000 - 45000	Professional	6-8 hours	0-5 years	<150 cc	Yes	Yes	No	Yes	Yes	No	No	Yes	No	Yes	Yes	No	No	No	Yes	Yes	Yes
29	18-30 years	75	170.18	25.8967	>25.0 kg/m2	HSC	Unmarid	Yes	<30000	Professional	6-8 hours	0-5 years	<150 cc	Yes	Yes	Yes	No	No	No	No	No	No	No	No	No	No	No	No	No	No
29	18-30 years	75	172.72	25.1406	>25.0 kg/m2	HSC	Unmarid	Yes	<30000	Professional	<6 hours	0-5 years	<150 cc	Yes	Yes	Yes	No	No	No	No	No	No	No	No	No	No	No	No	No	No
30	18-30 years	75	175.26	24.4172	23.0 - 24.9 kg/m2	SSC or bellow	Married	Yes	<30000	Professional	6-8 hours	0-5 years	<150 cc	Yes	Yes	No	Yes	Yes	No	No	Yes	No	No	Yes	No	No	Yes	No	Yes	No
45	>40 years	75	170.18	25.8967	>25.0 kg/m2	HSC	Married	Yes	31000 - 45000	Professional	>8 hours	6-10 years	<150 cc	Yes	Yes	Yes	Yes	Yes	No	Yes	No	Yes	No	Yes	No	No	No	Yes	No	No
28	18-30 years	79	172.72	26.4815	>25.0 kg/m2	SSC or bellow	Married	Yes	<30000	Professional	6-8 hours	0-5 years	<150 cc	Yes	Yes	Yes	No	No	No	No	No	No	No	No	No	No	No	No	No	No
34	31-40 years	69	167.64	24.5524	23.0 - 24.9 kg/m2	SSC or bellow	Unmarid	Yes	<30000	Professional	6-8 hours	0-5 years	>150 cc	Yes	Yes	No	Yes	Yes	No	No	Yes	No	No	Yes	No	No	Yes	No	Yes	No
26	18-30 years	75	172.72	25.1406	>25.0 kg/m2	HSC	Unmarid	Yes	<30000	Professional	6-8 hours	0-5 years	>150 cc	Yes	Yes	Yes	No	No	No	No	No	No	No	No	No	No	No	No	No	No
35	31-40 years	78	170.18	26.9326	>25.0 kg/m2	HSC	Married	No	31000 - 45000	Professional	>8 hours	0-5 years	<150 cc	Yes	Yes	Yes	Yes	Yes	No	Yes	No	Yes	No	Yes	No	No	No	Yes	No	No
38	31-40 years	77	167.64	27.399	>25.0 kg/m2	SSC or bellow	Married	No	>45000	Professional	>8 hours	0-5 years	>150 cc	Yes	Yes	No	Yes	No	No	Yes	Yes	Yes	No	Yes	Yes	No	No	No	No	Yes
28	18-30 years	69	172.72	23.1294	23.0 - 24.9 kg/m2	SSC or bellow	Unmarid	Yes	<30000	Professional	6-8 hours	0-5 years	>150 cc	Yes	Yes	No	Yes	No	No	Yes	Yes	Yes	No	Yes	Yes	No	No	No	No	No
30	18-30 years	76	167.64	27.0432	>25.0 kg/m2	HSC	Married	Yes	31000 - 45000	Professional	>8 hours	0-5 years	<150 cc	Yes	Yes	Yes	Yes	No	No	Yes	Yes	Yes	No	Yes	Yes	No	Yes	No	Yes	No
27	18-30 years	73	170.18	25.2061	>25.0 kg/m2	HSC	Unmarid	Yes	<30000	Professional	6-8 hours	0-5 years	>150 cc	Yes	Yes	Yes	No	No	No	No	No	No	No	No	No	No	No	No	No	No
36	31-40 years	83	172.72	27.8223	>25.0 kg/m2	Graduate and above	Married	Yes	31000 - 45000	Professional	6-8 hours	0-5 years	>150 cc	Yes	Yes	Yes	Yes	No	No	No	Yes	No	No	Yes	No	No	Yes	No	Yes	No
43	>40 years	77	167.64	27.399	>25.0 kg/m2	HSC	Married	Yes	31000 - 45000	Professional	6-8 hours	6-10 years	<150 cc	Yes	Yes	No	Yes	Yes	Yes	No	No	No	No	Yes	No	Yes	Yes	No	No	No
29	18-30 years	75	170.18	25.8967	>25.0 kg/m2	SSC or bellow	Unmarid	Yes	<30000	Professional	6-8 hours	0-5 years	<150 cc	Yes	Yes	Yes	No	No	No	No	No	No	No	No	No	No	No	No	No	No
34	31-40 years	77	172.72	25.811	>25.0 kg/m2	HSC	Unmarid	No	>45000	Professional	>8 hours	0-5 years	>150 cc	Yes	No	Yes	Yes	Yes	No	Yes	No	Yes	No	Yes	No	No	No	Yes	No	Yes
29	18-30 years	76	170.18	26.242	>25.0 kg/m2	SSC or bellow	Unmarid	Yes	<30000	Professional	6-8 hours	0-5 years	<150 cc	Yes	Yes	No	Yes	No	No	No	No	No	Yes	Yes	No	No	Yes	No	Yes	No
40	31-40 years	76	167.64	27.0432	>25.0 kg/m2	HSC	Married	Yes	<30000	Professional	6-8 hours	6-10 years	<150 cc	Yes	Yes	Yes	Yes	Yes	Yes	Yes	Yes	No	Yes	Yes	No	No	Yes	Yes	No	Yes
43	>40 years	69	167.64	24.5524	23.0 - 24.9 kg/m2	Graduate and above	Married	Yes	31000 - 45000	Professional	>8 hours	0-5 years	<150 cc	Yes	Yes	Yes	Yes	Yes	Yes	No	No	No	No	Yes	No	No	No	Yes	No	Yes
30	18-30 years	78	182.88	23.3218	23.0 - 24.9 kg/m2	HSC	Married	Yes	<30000	Professional	6-8 hours	0-5 years	>150 cc	Yes	Yes	No	Yes	Yes	Yes	No	Yes	No	No	Yes	No	No	No	Yes	No	Yes
28	18-30 years	73	170.18	25.2061	>25.0 kg/m2	HSC	Unmarid	Yes	<30000	Professional	6-8 hours	0-5 years	<150 cc	Yes	Yes	Yes	No	No	No	No	No	No	No	No	No	No	No	No	No	No
32	31-40 years	68	170.18	23.4797	23.0 - 24.9 kg/m2	SSC or bellow	Married	No	<30000	Professional	6-8 hours	0-5 years	<150 cc	Yes	Yes	No	Yes	Yes	No	Yes	No	No	No	Yes	Yes	No	No	Yes	No	No
28	18-30 years	77	172.72	25.811	>25.0 kg/m2	HSC	Unmarid	Yes	31000 - 45000	Professional	>8 hours	0-5 years	>150 cc	Yes	Yes	Yes	No	No	No	No	No	No	No	Yes	No	No	No	Yes	No	Yes
38	31-40 years	67	175.26	21.8127	18.5 - 22.9 kg/m2	Graduate and above	Married	Yes	<30000	Professional	6-8 hours	0-5 years	<150 cc	Yes	Yes	Yes	Yes	Yes	No	Yes	No	No	No	Yes	Yes	Yes	Yes	No	No	No
29	18-30 years	76	172.72	25.4758	>25.0 kg/m2	HSC	Unmarid	Yes	<30000	Professional	6-8 hours	0-5 years	>150 cc	Yes	Yes	Yes	No	No	No	No	No	No	No	No	No	No	No	No	No	No
35	31-40 years	76	172.72	25.4758	>25.0 kg/m2	SSC or bellow	Married	Yes	31000 - 45000	Professional	>8 hours	0-5 years	>150 cc	Yes	Yes	No	Yes	Yes	No	Yes	No	Yes	No	Yes	No	No	No	Yes	No	No
28	18-30 years	58	187.96	16.4171	<18.5 kg/m2	HSC	Unmarid	Yes	<30000	Professional	6-8 hours	0-5 years	<150 cc	Yes	Yes	Yes	No	No	No	No	No	No	No	No	No	No	No	No	No	No
38	31-40 years	78	170.18	26.9326	>25.0 kg/m2	Graduate and above	Married	Yes	31000 - 45000	Professional	6-8 hours	6-10 years	<150 cc	No	Yes	No	Yes	Yes	No	No	Yes	No	No	Yes	No	Yes	Yes	No	Yes	No
34	31-40 years	69	170.18	23.825	23.0 - 24.9 kg/m2	HSC	Married	Yes	<30000	Professional	6-8 hours	0-5 years	<150 cc	Yes	Yes	Yes	Yes	Yes	Yes	Yes	No	No	No	Yes	No	Yes	No	Yes	No	No
30	18-30 years	73	165.1	26.7811	>25.0 kg/m2	HSC	Unmarid	Yes	<30000	Professional	6-8 hours	0-5 years	>150 cc	Yes	Yes	No	Yes	Yes	Yes	No	No	No	No	Yes	No	No	Yes	Yes	Yes	No
28	18-30 years	66	172.72	22.1237	18.5 - 22.9 kg/m2	HSC	Unmarid	Yes	<30000	Professional	>8 hours	0-5 years	<150 cc	Yes	Yes	Yes	Yes	Yes	No	No	No	No	No	Yes	No	No	No	Yes	Yes	No
48	>40 years	77	170.18	26.5873	>25.0 kg/m2	Graduate and above	Married	Yes	31000 - 45000	Professional	>8 hours	6-10 years	<150 cc	Yes	No	No	Yes	Yes	Yes	Yes	Yes	No	No	Yes	No	No	Yes	Yes	Yes	No
27	18-30 years	67	170.18	23.1344	23.0 - 24.9 kg/m2	HSC	Unmarid	Yes	<30000	Professional	6-8 hours	0-5 years	>150 cc	Yes	Yes	Yes	No	No	No	No	No	No	No	No	No	No	No	No	No	No
34	31-40 years	67	165.1	24.5799	23.0 - 24.9 kg/m2	HSC	Married	Yes	<30000	Professional	6-8 hours	0-5 years	<150 cc	Yes	Yes	Yes	No	No	No	No	No	No	No	No	No	No	No	No	No	No
27	18-30 years	74	170.18	25.5514	>25.0 kg/m2	HSC	Unmarid	Yes	<30000	Professional	6-8 hours	0-5 years	<150 cc	Yes	Yes	Yes	No	No	No	No	No	No	No	No	No	No	No	No	No	No
35	31-40 years	77	167.64	27.399	>25.0 kg/m2	Graduate and above	Married	No	31000 - 45000	Professional	6-8 hours	0-5 years	>150 cc	Yes	Yes	No	Yes	Yes	Yes	No	Yes	No	No	Yes	No	No	Yes	Yes	No	No
40	31-40 years	74	170.18	25.5514	>25.0 kg/m2	Graduate and above	Married	Yes	31000 - 45000	Professional	6-8 hours	0-5 years	<150 cc	Yes	Yes	Yes	Yes	Yes	No	Yes	No	No	No	Yes	No	No	Yes	Yes	Yes	No
30	18-30 years	74	167.64	26.3315	>25.0 kg/m2	SSC or bellow	Unmarid	No	31000 - 45000	Professional	>8 hours	0-5 years	<150 cc	Yes	No	No	Yes	Yes	Yes	No	No	No	Yes	Yes	No	Yes	Yes	No	Yes	No
27	18-30 years	73	170.18	25.2061	>25.0 kg/m2	HSC	Unmarid	Yes	<30000	Professional	6-8 hours	0-5 years	<150 cc	Yes	Yes	Yes	No	No	No	No	No	No	No	No	No	No	No	No	No	No
33	31-40 years	69	167.64	24.5524	23.0 - 24.9 kg/m2	Graduate and above	Unmarid	Yes	31000 - 45000	Professional	6-8 hours	0-5 years	<150 cc	Yes	Yes	Yes	Yes	Yes	Yes	No	No	No	No	Yes	No	No	No	Yes	No	Yes
34	31-40 years	78	170.18	26.9326	>25.0 kg/m2	HSC	Married	Yes	<30000	Professional	6-8 hours	0-5 years	<150 cc	Yes	Yes	Yes	Yes	Yes	No	Yes	No	Yes	No	Yes	No	No	No	Yes	Yes	No
26	18-30 years	68	167.64	24.1966	23.0 - 24.9 kg/m2	HSC	Unmarid	Yes	<30000	Professional	6-8 hours	0-5 years	<150 cc	Yes	Yes	No	No	No	No	No	No	No	No	No	No	No	No	No	No	No
38	31-40 years	68	167.64	24.1966	23.0 - 24.9 kg/m2	HSC	Married	Yes	<30000	Professional	6-8 hours	0-5 years	<150 cc	Yes	Yes	Yes	Yes	Yes	No	Yes	No	No	No	Yes	No	Yes	No	Yes	No	No
33	31-40 years	75	175.26	24.4172	23.0 - 24.9 kg/m2	HSC	Married	Yes	<30000	Professional	6-8 hours	0-5 years	<150 cc	Yes	Yes	No	Yes	No	Yes	No	No	No	No	Yes	No	No	Yes	Yes	No	No
26	18-30 years	66	167.64	23.4849	23.0 - 24.9 kg/m2	SSC or bellow	Unmarid	Yes	<30000	Professional	6-8 hours	0-5 years	>150 cc	Yes	Yes	Yes	No	No	No	No	No	No	No	No	No	No	No	No	No	No
27	18-30 years	73	170.18	25.2061	>25.0 kg/m2	HSC	Unmarid	Yes	<30000	Professional	6-8 hours	0-5 years	<150 cc	Yes	Yes	Yes	No	No	No	No	No	No	No	No	No	No	No	No	No	No
34	31-40 years	68	167.64	24.1966	23.0 - 24.9 kg/m2	SSC or bellow	Married	Yes	<30000	Professional	6-8 hours	0-5 years	>150 cc	Yes	Yes	No	Yes	Yes	Yes	No	Yes	No	No	Yes	No	Yes	Yes	Yes	No	No
44	>40 years	67	165.1	24.5799	23.0 - 24.9 kg/m2	Graduate and above	Married	No	<30000	Professional	6-8 hours	6-10 years	<150 cc	Yes	No	Yes	Yes	No	Yes	No	Yes	No	Yes	Yes	No	No	Yes	Yes	Yes	Yes
27	18-30 years	72	170.18	24.8608	23.0 - 24.9 kg/m2	SSC or bellow	Unmarid	Yes	<30000	Professional	6-8 hours	0-5 years	<150 cc	Yes	Yes	No	No	No	No	No	No	No	No	No	No	No	No	No	No	No
34	31-40 years	67	167.64	23.8407	23.0 - 24.9 kg/m2	Graduate and above	Married	Yes	<30000	Professional	6-8 hours	0-5 years	<150 cc	Yes	Yes	Yes	Yes	Yes	Yes	Yes	Yes	No	No	Yes	No	Yes	Yes	Yes	No	No
32	31-40 years	68	167.64	24.1966	23.0 - 24.9 kg/m2	SSC or bellow	Unmarid	No	<30000	Professional	>8 hours	0-5 years	>150 cc	Yes	Yes	Yes	Yes	No	No	Yes	Yes	Yes	No	Yes	No	No	No	Yes	Yes	No
29	18-30 years	73	172.72	24.4702	23.0 - 24.9 kg/m2	HSC	Married	Yes	31000 - 45000	Professional	>8 hours	0-5 years	<150 cc	Yes	Yes	Yes	Yes	Yes	No	No	Yes	No	Yes	Yes	No	No	Yes	Yes	Yes	No
40	31-40 years	67	165.1	24.5799	23.0 - 24.9 kg/m2	HSC	Married	No	<30000	Professional	>8 hours	6-10 years	<150 cc	Yes	Yes	Yes	Yes	No	Yes	Yes	No	No	No	Yes	No	No	No	Yes	No	Yes
29	18-30 years	72	167.64	25.6199	>25.0 kg/m2	SSC or bellow	Married	Yes	<30000	Professional	6-8 hours	0-5 years	>150 cc	Yes	Yes	Yes	Yes	No	No	No	Yes	No	No	Yes	No	No	No	Yes	No	No
43	>40 years	69	172.72	23.1294	23.0 - 24.9 kg/m2	Graduate and above	Married	No	31000 - 45000	Professional	6-8 hours	6-10 years	<150 cc	Yes	Yes	Yes	Yes	Yes	No	No	Yes	No	Yes	Yes	No	No	Yes	Yes	Yes	No
34	31-40 years	66	167.64	23.4849	23.0 - 24.9 kg/m2	HSC	Married	No	>45000	Professional	>8 hours	0-5 years	<150 cc	Yes	Yes	Yes	Yes	No	No	Yes	Yes	Yes	No	Yes	No	No	No	Yes	No	Yes
28	18-30 years	67	167.64	23.8407	23.0 - 24.9 kg/m2	HSC	Unmarid	Yes	<30000	Professional	6-8 hours	0-5 years	<150 cc	Yes	Yes	Yes	No	No	No	No	No	No	No	No	No	No	No	No	No	No
33	31-40 years	78	167.64	27.7549	>25.0 kg/m2	HSC	Married	Yes	>45000	Professional	>8 hours	6-10 years	<150 cc	Yes	Yes	Yes	Yes	No	No	Yes	Yes	Yes	No	Yes	No	No	No	Yes	No	Yes
43	>40 years	69	182.88	20.6308	18.5 - 22.9 kg/m2	Graduate and above	Married	Yes	<30000	Professional	6-8 hours	6-10 years	<150 cc	Yes	Yes	Yes	Yes	Yes	Yes	Yes	No	No	No	Yes	No	No	Yes	Yes	Yes	No
42	>40 years	78	175.26	25.3939	>25.0 kg/m2	HSC	Married	Yes	<30000	Professional	6-8 hours	0-5 years	<150 cc	Yes	Yes	Yes	Yes	No	No	No	Yes	No	No	No	No	No	No	No	No	No
33	31-40 years	68	165.1	24.9468	23.0 - 24.9 kg/m2	SSC or bellow	Married	No	31000 - 45000	Professional	>8 hours	0-5 years	<150 cc	Yes	Yes	Yes	Yes	No	No	Yes	Yes	Yes	No	Yes	No	No	No	Yes	No	Yes
29	18-30 years	68	170.18	23.4797	23.0 - 24.9 kg/m2	SSC or bellow	Unmarid	Yes	<30000	Professional	6-8 hours	0-5 years	<150 cc	Yes	Yes	Yes	No	No	No	No	No	No	No	No	No	No	No	No	No	No
35	31-40 years	62	167.64	22.0616	18.5 - 22.9 kg/m2	HSC	Unmarid	Yes	31000 - 45000	Professional	>8 hours	0-5 years	<150 cc	Yes	Yes	Yes	Yes	No	Yes	Yes	Yes	No	No	Yes	No	No	No	Yes	Yes	Yes
30	18-30 years	66	167.64	23.4849	23.0 - 24.9 kg/m2	SSC or bellow	Unmarid	No	<30000	Professional	6-8 hours	0-5 years	<150 cc	Yes	Yes	Yes	Yes	Yes	No	No	No	No	No	Yes	No	No	No	Yes	No	No
32	31-40 years	72	170.18	24.8608	23.0 - 24.9 kg/m2	SSC or bellow	Married	Yes	<30000	Professional	6-8 hours	0-5 years	<150 cc	Yes	Yes	Yes	No	No	No	No	No	No	No	No	No	No	No	No	No	No
43	>40 years	67	167.64	23.8407	23.0 - 24.9 kg/m2	HSC	Married	Yes	31000 - 45000	Professional	>8 hours	0-5 years	<150 cc	Yes	No	Yes	Yes	Yes	No	Yes	No	No	No	Yes	Yes	No	No	Yes	No	Yes
34	31-40 years	72	170.18	24.8608	23.0 - 24.9 kg/m2	HSC	Married	Yes	<30000	Professional	6-8 hours	0-5 years	<150 cc	Yes	Yes	No	Yes	No	No	No	Yes	Yes	No	Yes	No	No	Yes	Yes	No	No
32	31-40 years	67	167.64	23.8407	23.0 - 24.9 kg/m2	SSC or bellow	Unmarid	Yes	<30000	Professional	6-8 hours	0-5 years	<150 cc	Yes	Yes	Yes	No	No	No	No	No	No	No	No	No	No	No	No	No	No
28	18-30 years	66	165.1	24.2131	23.0 - 24.9 kg/m2	SSC or bellow	Unmarid	Yes	<30000	Professional	6-8 hours	0-5 years	<150 cc	Yes	Yes	Yes	No	No	No	No	No	No	No	No	No	No	No	No	No	No
37	31-40 years	73	172.72	24.4702	23.0 - 24.9 kg/m2	Graduate and above	Married	Yes	31000 - 45000	Professional	>8 hours	0-5 years	>150 cc	Yes	Yes	Yes	Yes	No	Yes	Yes	Yes	No	No	Yes	Yes	No	Yes	Yes	No	No
40	31-40 years	67	170.18	23.1344	23.0 - 24.9 kg/m2	HSC	Married	Yes	<30000	Professional	6-8 hours	0-5 years	<150 cc	Yes	Yes	Yes	Yes	No	Yes	No	No	No	No	Yes	No	No	Yes	Yes	No	No
33	31-40 years	76	172.72	25.4758	>25.0 kg/m2	Graduate and above	Married	Yes	<30000	Professional	6-8 hours	0-5 years	<150 cc	Yes	Yes	Yes	Yes	No	Yes	No	Yes	No	No	Yes	No	No	Yes	Yes	Yes	No
28	18-30 years	76	170.18	26.242	>25.0 kg/m2	SSC or bellow	Unmarid	Yes	<30000	Professional	6-8 hours	0-5 years	<150 cc	Yes	Yes	Yes	No	No	No	No	No	No	No	No	No	No	No	No	No	No
40	31-40 years	67	167.64	23.8407	23.0 - 24.9 kg/m2	HSC	Married	Yes	>45000	Professional	>8 hours	6-10 years	<150 cc	Yes	Yes	Yes	Yes	No	Yes	Yes	Yes	Yes	No	Yes	No	No	Yes	Yes	Yes	Yes
34	31-40 years	76	170.18	26.242	>25.0 kg/m2	HSC	Married	No	31000 - 45000	Professional	6-8 hours	6-10 years	<150 cc	Yes	Yes	Yes	Yes	Yes	Yes	No	No	No	No	Yes	No	No	Yes	Yes	Yes	No
34	31-40 years	73	170.18	25.2061	>25.0 kg/m2	HSC	Married	Yes	<30000	Professional	6-8 hours	0-5 years	<150 cc	Yes	Yes	Yes	Yes	Yes	Yes	No	No	No	No	Yes	No	No	No	Yes	Yes	No
40	31-40 years	66	167.64	23.4849	23.0 - 24.9 kg/m2	HSC	Married	Yes	<30000	Professional	<6 hours	0-5 years	<150 cc	Yes	Yes	Yes	Yes	No	No	Yes	Yes	Yes	No	Yes	No	Yes	Yes	No	Yes	No
31	31-40 years	68	162.56	25.7325	>25.0 kg/m2	Graduate and above	Unmarid	No	31000 - 45000	Professional	>8 hours	0-5 years	<150 cc	Yes	Yes	Yes	Yes	No	Yes	No	No	No	No	Yes	No	Yes	No	No	No	No
40	31-40 years	70	167.64	24.9082	23.0 - 24.9 kg/m2	HSC	Unmarid	Yes	>45000	Professional	>8 hours	6-10 years	<150 cc	Yes	Yes	Yes	Yes	No	No	No	Yes	No	Yes	Yes	No	No	Yes	No	No	No
25	18-30 years	58	167.64	20.6382	18.5 - 22.9 kg/m2	HSC	Unmarid	No	<30000	Occational	<6 hours	0-5 years	<150 cc	Yes	Yes	Yes	No	No	No	No	No	No	No	No	No	No	No	No	No	No
40	31-40 years	65	172.72	21.7885	18.5 - 22.9 kg/m2	Graduate and above	Unmarid	No	>45000	Professional	>8 hours	>10 years	>150 cc	Yes	Yes	Yes	Yes	No	No	No	No	No	Yes	Yes	No	No	No	No	Yes	No
27	18-30 years	55	165.1	20.1776	18.5 - 22.9 kg/m2	HSC	Unmarid	Yes	<30000	Occational	<6 hours	0-5 years	<150 cc	Yes	Yes	Yes	Yes	No	No	Yes	No	No	Yes	No	No	No	No	No	No	No
30	18-30 years	65	172.72	21.7885	18.5 - 22.9 kg/m2	HSC	Married	Yes	31000 - 45000	Professional	6-8 hours	6-10 years	<150 cc	Yes	Yes	Yes	No	No	No	No	No	No	No	No	No	No	No	No	No	No
56	>40 years	72	177.8	22.7756	18.5 - 22.9 kg/m2	HSC	Unmarid	Yes	>45000	Professional	>8 hours	>10 years	<150 cc	Yes	Yes	Yes	Yes	Yes	No	No	No	Yes	No	Yes	Yes	No	No	Yes	No	No
34	31-40 years	70	170.18	24.1702	23.0 - 24.9 kg/m2	Graduate and above	Married	No	31000 - 45000	Professional	6-8 hours	0-5 years	<150 cc	Yes	Yes	Yes	No	No	No	No	No	No	No	No	No	No	No	No	No	No
42	>40 years	65	165.1	23.8462	23.0 - 24.9 kg/m2	SSC or bellow	Married	Yes	31000 - 45000	Professional	6-8 hours	>10 years	<150 cc	Yes	No	No	Yes	No	Yes	No	Yes	No	No	Yes	No	No	No	No	Yes	No
42	>40 years	64	167.64	22.7732	18.5 - 22.9 kg/m2	HSC	Married	Yes	31000 - 45000	Professional	6-8 hours	6-10 years	>150 cc	Yes	Yes	Yes	No	No	No	No	No	No	No	No	No	No	No	No	No	No
52	>40 years	58	162.56	21.9483	18.5 - 22.9 kg/m2	SSC or bellow	Married	No	31000 - 45000	Professional	<6 hours	>10 years	<150 cc	Yes	Yes	Yes	Yes	No	No	Yes	No	Yes	No	Yes	No	No	No	Yes	No	No
25	18-30 years	62	170.18	21.4079	18.5 - 22.9 kg/m2	HSC	Unmarid	No	<30000	Occational	<6 hours	0-5 years	>150 cc	Yes	Yes	Yes	No	No	No	No	No	No	No	No	No	No	No	No	No	No
21	18-30 years	54	165.1	19.8107	18.5 - 22.9 kg/m2	HSC	Unmarid	Yes	<30000	Occational	<6 hours	0-5 years	<150 cc	Yes	Yes	No	No	No	No	No	No	No	No	No	No	No	No	No	No	No
34	31-40 years	63	172.72	21.1181	18.5 - 22.9 kg/m2	SSC or bellow	Married	No	>45000	Professional	>8 hours	>10 years	<150 cc	Yes	Yes	Yes	Yes	No	No	No	No	Yes	Yes	Yes	Yes	No	No	No	No	No
37	31-40 years	75	172.72	25.1406	>25.0 kg/m2	HSC	Married	Yes	>45000	Professional	>8 hours	>10 years	<150 cc	Yes	Yes	Yes	No	No	No	No	No	No	No	No	No	No	No	No	No	No
43	>40 years	64	167.64	22.7732	18.5 - 22.9 kg/m2	HSC	Married	Yes	31000 - 45000	Professional	>8 hours	>10 years	>150 cc	Yes	Yes	Yes	Yes	No	No	No	No	Yes	Yes	Yes	No	Yes	No	No	No	No
37	31-40 years	65	165.1	23.8462	23.0 - 24.9 kg/m2	HSC	Married	Yes	>45000	Professional	>8 hours	>10 years	<150 cc	Yes	No	No	Yes	No	No	No	No	No	Yes	No	No	No	No	No	No	No
23	18-30 years	56	167.64	19.9266	18.5 - 22.9 kg/m2	HSC	Unmarid	No	<30000	Occational	<6 hours	0-5 years	>150 cc	Yes	Yes	Yes	No	No	No	No	No	No	No	No	No	No	No	No	No	No
32	31-40 years	68	165.1	24.9468	23.0 - 24.9 kg/m2	Graduate and above	Married	Yes	31000 - 45000	Occational	<6 hours	6-10 years	>150 cc	Yes	Yes	Yes	Yes	No	No	Yes	No	Yes	No	No	No	No	No	No	No	No
27	18-30 years	65	175.26	21.1616	18.5 - 22.9 kg/m2	Graduate and above	Unmarid	Yes	<30000	Occational	<6 hours	0-5 years	>150 cc	Yes	Yes	Yes	No	No	No	No	No	No	No	No	No	No	No	No	No	No
40	31-40 years	58	162.56	21.9483	18.5 - 22.9 kg/m2	SSC or bellow	Married	No	<30000	Occational	<6 hours	0-5 years	<150 cc	Yes	Yes	Yes	No	No	No	No	No	No	No	No	No	No	No	No	No	No
42	>40 years	63	170.18	21.7532	18.5 - 22.9 kg/m2	Graduate and above	Married	Yes	>45000	Occational	<6 hours	6-10 years	<150 cc	Yes	Yes	Yes	Yes	No	No	No	No	Yes	Yes	Yes	Yes	No	No	No	No	No
32	31-40 years	69	175.26	22.4638	18.5 - 22.9 kg/m2	Graduate and above	Married	Yes	>45000	Occational	<6 hours	>10 years	>150 cc	Yes	Yes	Yes	Yes	No	No	No	No	No	Yes	No	No	No	No	No	No	No
45	>40 years	55	160.02	21.479	18.5 - 22.9 kg/m2	SSC or bellow	Married	Yes	31000 - 45000	Occational	<6 hours	>10 years	<150 cc	Yes	Yes	Yes	Yes	No	No	No	Yes	Yes	Yes	Yes	Yes	No	No	No	No	No
42	>40 years	64	167.64	22.7732	18.5 - 22.9 kg/m2	Graduate and above	Married	No	>45000	Occational	<6 hours	6-10 years	>150 cc	Yes	Yes	Yes	Yes	No	No	Yes	No	Yes	Yes	Yes	No	No	No	Yes	No	No
48	>40 years	70	167.64	24.9082	23.0 - 24.9 kg/m2	Graduate and above	Married	No	>45000	Occational	<6 hours	>10 years	<150 cc	Yes	Yes	Yes	No	No	No	No	No	No	No	No	No	No	No	No	No	No
27	18-30 years	64	177.8	20.2449	18.5 - 22.9 kg/m2	Graduate and above	Unmarid	No	31000 - 45000	Occational	<6 hours	6-10 years	>150 cc	Yes	Yes	Yes	Yes	No	No	No	No	Yes	Yes	No	No	No	No	No	No	No
42	>40 years	63	167.64	22.4174	18.5 - 22.9 kg/m2	Graduate and above	Married	No	>45000	Occational	<6 hours	6-10 years	>150 cc	Yes	Yes	Yes	Yes	No	No	No	No	Yes	Yes	Yes	Yes	No	No	No	No	No
34	31-40 years	69	170.18	23.825	23.0 - 24.9 kg/m2	Graduate and above	Married	No	31000 - 45000	Occational	<6 hours	0-5 years	<150 cc	Yes	Yes	Yes	No	No	No	No	No	No	No	No	No	No	No	No	No	No
25	18-30 years	58	167.64	20.6382	18.5 - 22.9 kg/m2	HSC	Unmarid	No	<30000	Occational	<6 hours	0-5 years	<150 cc	Yes	Yes	Yes	No	No	No	No	No	No	No	No	No	No	No	No	No	No
27	18-30 years	68	172.72	22.7942	18.5 - 22.9 kg/m2	Graduate and above	Unmarid	Yes	31000 - 45000	Occational	<6 hours	0-5 years	<150 cc	Yes	No	No	Yes	No	No	No	No	Yes	Yes	No	No	No	No	No	No	No
32	31-40 years	64	162.56	24.2188	23.0 - 24.9 kg/m2	HSC	Married	No	31000 - 45000	Occational	<6 hours	6-10 years	>150 cc	Yes	Yes	Yes	No	No	No	No	No	No	No	No	No	No	No	No	No	No
41	>40 years	70	170.18	24.1702	23.0 - 24.9 kg/m2	HSC	Married	Yes	>45000	Occational	<6 hours	>10 years	<150 cc	Yes	Yes	No	Yes	No	No	No	No	Yes	Yes	Yes	Yes	No	No	No	No	No
22	18-30 years	52	167.64	18.5033	18.5 - 22.9 kg/m2	HSC	Unmarid	No	<30000	Occational	<6 hours	0-5 years	<150 cc	Yes	Yes	Yes	No	No	No	No	No	No	No	No	No	No	No	No	No	No
34	31-40 years	62	167.64	22.0616	18.5 - 22.9 kg/m2	HSC	Married	No	31000 - 45000	Professional	6-8 hours	6-10 years	<150 cc	Yes	Yes	Yes	Yes	No	No	No	No	Yes	Yes	Yes	No	No	Yes	No	No	No
26	18-30 years	56	167.64	19.9266	18.5 - 22.9 kg/m2	HSC	Unmarid	No	31000 - 45000	Occational	<6 hours	0-5 years	<150 cc	Yes	Yes	Yes	No	No	No	No	No	No	No	No	No	No	No	No	No	No
34	31-40 years	68	170.18	23.4797	23.0 - 24.9 kg/m2	Graduate and above	Married	Yes	31000 - 45000	Occational	<6 hours	6-10 years	>150 cc	Yes	Yes	No	Yes	No	No	No	Yes	Yes	Yes	Yes	Yes	No	No	No	No	No
28	18-30 years	56	162.56	21.1914	18.5 - 22.9 kg/m2	HSC	Married	No	<30000	Occational	<6 hours	0-5 years	<150 cc	Yes	Yes	No	Yes	No	No	No	No	Yes	Yes	No	No	No	No	No	No	No
42	>40 years	62	175.26	20.1849	18.5 - 22.9 kg/m2	HSC	Unmarid	No	31000 - 45000	Professional	6-8 hours	>10 years	<150 cc	Yes	No	Yes	Yes	No	No	No	No	Yes	Yes	No	No	No	No	No	No	No
31	31-40 years	65	167.64	23.1291	23.0 - 24.9 kg/m2	HSC	Married	Yes	>45000	Professional	>8 hours	6-10 years	>150 cc	Yes	Yes	Yes	Yes	No	No	No	No	Yes	Yes	No	No	No	No	No	No	No
37	31-40 years	68	175.26	22.1383	18.5 - 22.9 kg/m2	HSC	Married	No	31000 - 45000	Occational	6-8 hours	6-10 years	<150 cc	Yes	No	No	Yes	No	No	No	No	Yes	Yes	Yes	No	Yes	No	No	No	No
36	31-40 years	72	175.26	23.4405	23.0 - 24.9 kg/m2	Graduate and above	Married	No	>45000	Occational	<6 hours	6-10 years	>150 cc	Yes	Yes	Yes	No	No	No	No	No	No	No	No	No	No	No	No	No	No
32	31-40 years	62	165.1	22.7456	18.5 - 22.9 kg/m2	Graduate and above	Married	Yes	>45000	Occational	<6 hours	>10 years	>150 cc	Yes	Yes	Yes	Yes	No	No	No	No	Yes	Yes	Yes	Yes	No	No	No	No	No
23	18-30 years	62	177.8	19.6123	18.5 - 22.9 kg/m2	HSC	Unmarid	No	<30000	Occational	<6 hours	0-5 years	>150 cc	Yes	Yes	Yes	Yes	No	Yes	No	Yes	No	No	No	No	No	No	No	No	No
42	>40 years	56	162.56	21.1914	18.5 - 22.9 kg/m2	HSC	Unmarid	Yes	31000 - 45000	Occational	<6 hours	6-10 years	<150 cc	Yes	Yes	Yes	Yes	Yes	No	No	Yes	No	No	No	No	No	No	No	No	No
32	31-40 years	68	172.72	22.7942	18.5 - 22.9 kg/m2	Graduate and above	Married	No	>45000	Occational	<6 hours	6-10 years	<150 cc	Yes	No	No	Yes	No	No	No	No	Yes	Yes	Yes	Yes	No	No	No	No	No
42	>40 years	67	167.64	23.8407	23.0 - 24.9 kg/m2	HSC	Married	Yes	>45000	Occational	<6 hours	>10 years	<150 cc	Yes	Yes	Yes	Yes	No	No	No	No	Yes	Yes	Yes	Yes	No	No	No	No	No
45	>40 years	62	165.1	22.7456	18.5 - 22.9 kg/m2	HSC	Married	No	>45000	Professional	>8 hours	>10 years	<150 cc	Yes	No	No	Yes	No	No	No	No	No	Yes	Yes	Yes	No	No	No	No	No
36	31-40 years	63	167.64	22.4174	18.5 - 22.9 kg/m2	HSC	Married	Yes	31000 - 45000	Occational	<6 hours	6-10 years	>150 cc	Yes	Yes	Yes	Yes	No	No	No	No	Yes	Yes	Yes	No	No	No	No	Yes	Yes
23	18-30 years	56	167.64	19.9266	18.5 - 22.9 kg/m2	HSC	Unmarid	Yes	<30000	Occational	<6 hours	0-5 years	>150 cc	Yes	Yes	No	Yes	No	No	No	No	No	Yes	No	No	No	No	No	No	No
32	31-40 years	68	165.1	24.9468	23.0 - 24.9 kg/m2	Graduate and above	Married	Yes	31000 - 45000	Occational	<6 hours	6-10 years	>150 cc	Yes	Yes	Yes	Yes	No	No	Yes	No	Yes	No	No	No	No	No	No	No	No
27	18-30 years	65	175.26	21.1616	18.5 - 22.9 kg/m2	Graduate and above	Unmarid	Yes	<30000	Occational	<6 hours	0-5 years	>150 cc	Yes	Yes	Yes	No	No	No	No	No	No	No	No	No	No	No	No	No	No
40	31-40 years	58	162.56	21.9483	18.5 - 22.9 kg/m2	SSC or bellow	Married	No	<30000	Occational	<6 hours	0-5 years	<150 cc	Yes	Yes	Yes	No	No	No	No	No	No	No	No	No	No	No	No	No	No
42	>40 years	63	170.18	21.7532	18.5 - 22.9 kg/m2	Graduate and above	Married	Yes	>45000	Occational	<6 hours	6-10 years	<150 cc	Yes	Yes	Yes	Yes	No	No	No	No	Yes	Yes	Yes	Yes	No	No	No	No	No
32	31-40 years	69	175.26	22.4638	18.5 - 22.9 kg/m2	Graduate and above	Married	Yes	>45000	Occational	<6 hours	>10 years	>150 cc	Yes	Yes	No	Yes	No	No	No	No	No	Yes	No	No	No	No	No	No	No
45	>40 years	55	160.02	21.479	18.5 - 22.9 kg/m2	SSC or bellow	Married	Yes	31000 - 45000	Occational	<6 hours	>10 years	<150 cc	Yes	Yes	Yes	Yes	No	No	No	Yes	Yes	Yes	Yes	Yes	No	No	No	No	No
42	>40 years	64	167.64	22.7732	18.5 - 22.9 kg/m2	Graduate and above	Married	No	>45000	Occational	<6 hours	6-10 years	>150 cc	Yes	Yes	Yes	Yes	No	No	Yes	No	Yes	Yes	Yes	No	No	No	Yes	No	No
48	>40 years	70	167.64	24.9082	23.0 - 24.9 kg/m2	Graduate and above	Married	No	>45000	Occational	<6 hours	>10 years	<150 cc	Yes	Yes	Yes	No	No	No	No	No	No	No	No	No	No	No	No	No	No
27	18-30 years	64	177.8	21.8	18.5 - 22.9 kg/m2	Graduate and above	Unmarid	No	31000 - 45000	Occational	<6 hours	6-10 years	>150 cc	Yes	Yes	Yes	Yes	No	No	No	No	Yes	Yes	No	No	No	No	No	No	No
42	>40 years	63	167.64	22.4174	18.5 - 22.9 kg/m2	Graduate and above	Married	No	>45000	Occational	<6 hours	6-10 years	>150 cc	Yes	Yes	Yes	Yes	No	No	No	No	Yes	Yes	Yes	Yes	No	No	No	No	No
34	31-40 years	69	170.18	23.825	23.0 - 24.9 kg/m2	Graduate and above	Married	No	31000 - 45000	Occational	<6 hours	0-5 years	<150 cc	Yes	Yes	Yes	No	No	No	No	No	No	No	No	No	No	No	No	No	No
25	18-30 years	58	167.64	20.6382	18.5 - 22.9 kg/m2	HSC	Unmarid	No	<30000	Occational	<6 hours	0-5 years	<150 cc	Yes	Yes	Yes	No	No	No	No	No	No	No	No	No	No	No	No	No	No
27	18-30 years	68	172.72	22.7942	18.5 - 22.9 kg/m2	Graduate and above	Unmarid	Yes	31000 - 45000	Occational	<6 hours	0-5 years	<150 cc	Yes	No	No	Yes	No	No	No	No	Yes	Yes	No	No	No	No	No	No	No
32	31-40 years	64	162.56	24.2188	23.0 - 24.9 kg/m2	HSC	Married	No	31000 - 45000	Occational	<6 hours	6-10 years	>150 cc	Yes	Yes	No	No	No	No	No	No	No	No	No	No	No	No	No	No	No
41	>40 years	70	170.18	24.1702	23.0 - 24.9 kg/m2	HSC	Married	Yes	>45000	Occational	<6 hours	>10 years	<150 cc	Yes	Yes	No	Yes	No	No	No	No	Yes	Yes	Yes	Yes	No	No	No	No	No
22	18-30 years	52	167.64	18.5033	18.5 - 22.9 kg/m2	HSC	Unmarid	No	<30000	Occational	<6 hours	0-5 years	<150 cc	Yes	Yes	Yes	No	No	No	No	No	No	No	No	No	No	No	No	No	No
34	31-40 years	62	167.64	22.0616	18.5 - 22.9 kg/m2	HSC	Married	No	31000 - 45000	Professional	6-8 hours	6-10 years	<150 cc	Yes	No	Yes	Yes	No	No	No	No	Yes	Yes	Yes	No	No	Yes	No	No	No
26	18-30 years	56	167.64	19.9266	18.5 - 22.9 kg/m2	HSC	Unmarid	No	31000 - 45000	Occational	<6 hours	0-5 years	<150 cc	Yes	Yes	Yes	No	No	No	No	No	No	No	No	No	No	No	No	No	No
34	31-40 years	68	170.18	23.4797	23.0 - 24.9 kg/m2	Graduate and above	Married	Yes	31000 - 45000	Occational	<6 hours	6-10 years	>150 cc	Yes	Yes	No	Yes	No	No	No	Yes	Yes	Yes	Yes	Yes	No	No	No	No	No
28	18-30 years	56	162.56	21.1914	18.5 - 22.9 kg/m2	HSC	Married	No	<30000	Occational	<6 hours	0-5 years	<150 cc	Yes	Yes	No	Yes	No	No	No	No	Yes	Yes	No	No	No	No	No	No	No
42	>40 years	62	175.26	20.1849	18.5 - 22.9 kg/m2	HSC	Unmarid	No	31000 - 45000	Professional	6-8 hours	>10 years	<150 cc	Yes	Yes	Yes	Yes	No	No	No	No	Yes	Yes	No	No	No	No	No	No	No
31	31-40 years	65	167.64	23.1291	23.0 - 24.9 kg/m2	HSC	Married	Yes	>45000	Professional	>8 hours	6-10 years	>150 cc	Yes	Yes	Yes	Yes	No	No	No	No	Yes	Yes	No	No	No	No	No	No	No
37	31-40 years	68	175.26	22.1383	18.5 - 22.9 kg/m2	HSC	Married	No	31000 - 45000	Occational	6-8 hours	6-10 years	<150 cc	Yes	No	No	Yes	No	No	No	No	Yes	Yes	Yes	No	Yes	No	No	No	No
36	31-40 years	72	175.26	23.4405	23.0 - 24.9 kg/m2	Graduate and above	Married	No	>45000	Occational	<6 hours	6-10 years	>150 cc	Yes	Yes	Yes	No	No	No	No	No	No	No	No	No	No	No	No	No	No
32	31-40 years	62	165.1	22.7456	18.5 - 22.9 kg/m2	Graduate and above	Married	Yes	>45000	Occational	<6 hours	>10 years	>150 cc	Yes	Yes	Yes	Yes	No	No	No	No	Yes	Yes	Yes	Yes	No	No	No	No	No
23	18-30 years	62	177.8	19.6123	18.5 - 22.9 kg/m2	HSC	Unmarid	No	<30000	Occational	<6 hours	0-5 years	>150 cc	Yes	Yes	Yes	Yes	No	Yes	No	Yes	No	No	No	No	No	No	No	No	No
42	>40 years	56	162.56	21.1914	18.5 - 22.9 kg/m2	HSC	Unmarid	Yes	31000 - 45000	Occational	<6 hours	6-10 years	<150 cc	Yes	Yes	Yes	Yes	Yes	No	No	Yes	No	No	No	No	No	No	No	No	No
32	31-40 years	68	172.72	22.7942	18.5 - 22.9 kg/m2	Graduate and above	Married	No	>45000	Occational	<6 hours	6-10 years	<150 cc	Yes	Yes	Yes	Yes	No	No	No	No	Yes	Yes	Yes	Yes	No	No	No	No	No
42	>40 years	67	167.64	23.8407	23.0 - 24.9 kg/m2	HSC	Married	Yes	>45000	Occational	<6 hours	>10 years	<150 cc	Yes	Yes	Yes	Yes	No	No	No	No	Yes	Yes	Yes	Yes	No	No	No	No	No
45	>40 years	62	165.1	22.7456	18.5 - 22.9 kg/m2	HSC	Married	No	>45000	Professional	>8 hours	>10 years	<150 cc	Yes	No	No	Yes	No	No	No	No	No	Yes	Yes	Yes	No	No	No	No	No
36	31-40 years	63	167.64	22.4174	18.5 - 22.9 kg/m2	HSC	Married	Yes	31000 - 45000	Occational	<6 hours	6-10 years	>150 cc	Yes	Yes	Yes	Yes	No	No	No	No	Yes	Yes	Yes	No	No	No	No	Yes	Yes
23	18-30 years	56	167.64	19.9266	18.5 - 22.9 kg/m2	HSC	Unmarid	Yes	<30000	Occational	<6 hours	0-5 years	>150 cc	Yes	Yes	No	Yes	No	No	No	No	No	Yes	No	No	No	No	No	No	No
34	31-40 years	64	170.18	22.0985	18.5 - 22.9 kg/m2	Graduate and above	Married	No	>45000	Professional	>8 hours	>10 years	>150 cc	Yes	Yes	Yes	Yes	No	No	No	No	Yes	Yes	Yes	No	No	No	No	No	Yes
45	>40 years	64	165.1	23.4793	23.0 - 24.9 kg/m2	HSC	Married	No	31000 - 45000	Occational	<6 hours	6-10 years	>150 cc	Yes	Yes	Yes	Yes	No	No	No	No	No	Yes	Yes	No	No	No	No	Yes	No
42	>40 years	65	167.64	23.1291	23.0 - 24.9 kg/m2	Graduate and above	Married	No	>45000	Occational	<6 hours	>10 years	>150 cc	Yes	Yes	Yes	Yes	No	No	No	No	No	Yes	Yes	No	No	No	No	No	Yes
38	31-40 years	68	167.64	24.1966	23.0 - 24.9 kg/m2	SSC or bellow	Married	Yes	>45000	Professional	>8 hours	>10 years	>150 cc	Yes	Yes	Yes	Yes	No	No	No	No	Yes	Yes	Yes	No	No	No	No	No	Yes
23	18-30 years	56	167.64	19.9266	18.5 - 22.9 kg/m2	HSC	Unmarid	Yes	<30000	Occational	<6 hours	0-5 years	<150 cc	Yes	No	No	No	No	No	No	No	No	No	No	No	No	No	No	No	No
25	18-30 years	56	165.1	20.5444	18.5 - 22.9 kg/m2	HSC	Unmarid	Yes	<30000	Occational	<6 hours	0-5 years	<150 cc	Yes	Yes	Yes	Yes	No	No	No	No	No	Yes	No	No	No	No	No	No	No
37	31-40 years	74	170.18	25.5514	>25.0 kg/m2	SSC or bellow	Married	Yes	>45000	Professional	>8 hours	>10 years	>150 cc	Yes	Yes	Yes	Yes	No	No	No	No	Yes	Yes	Yes	No	No	No	No	No	Yes
52	>40 years	65	170.18	22.4438	18.5 - 22.9 kg/m2	SSC or bellow	Married	No	31000 - 45000	Occational	<6 hours	>10 years	<150 cc	Yes	Yes	Yes	Yes	No	No	No	No	No	Yes	Yes	No	No	No	No	No	Yes
32	31-40 years	64	170.18	22.0985	18.5 - 22.9 kg/m2	Graduate and above	Married	Yes	31000 - 45000	Occational	<6 hours	6-10 years	>150 cc	Yes	No	No	Yes	No	No	Yes	No	No	Yes	Yes	No	No	No	No	No	Yes
34	31-40 years	64	167.64	22.7732	18.5 - 22.9 kg/m2	HSC	Married	No	>45000	Professional	>8 hours	>10 years	<150 cc	Yes	Yes	Yes	Yes	No	No	No	No	No	Yes	Yes	No	No	No	No	No	Yes
34	31-40 years	61	165.1	22.3787	18.5 - 22.9 kg/m2	HSC	Married	No	31000 - 45000	Professional	>8 hours	>10 years	<150 cc	Yes	Yes	Yes	Yes	No	No	No	No	No	Yes	No	No	No	No	No	No	No
27	18-30 years	62	167.64	22.0616	18.5 - 22.9 kg/m2	HSC	Married	No	<30000	Occational	<6 hours	0-5 years	<150 cc	Yes	No	No	No	No	No	No	No	No	No	No	No	No	No	No	No	No
42	>40 years	67	167.64	23.8407	23.0 - 24.9 kg/m2	SSC or bellow	Married	Yes	31000 - 45000	Professional	6-8 hours	>10 years	<150 cc	Yes	No	No	Yes	No	No	Yes	No	No	Yes	Yes	No	No	No	Yes	No	No
32	31-40 years	64	165.1	23.4793	23.0 - 24.9 kg/m2	Graduate and above	Married	No	>45000	Occational	<6 hours	>10 years	<150 cc	Yes	Yes	Yes	Yes	No	Yes	No	No	No	Yes	Yes	No	Yes	No	No	No	No
23	18-30 years	56	162.56	21.1914	18.5 - 22.9 kg/m2	HSC	Unmarid	No	<30000	Occational	<6 hours	0-5 years	<150 cc	Yes	No	No	Yes	No	No	No	No	No	Yes	Yes	Yes	No	No	No	No	No
32	31-40 years	64	167.64	22.7732	18.5 - 22.9 kg/m2	SSC or bellow	Married	Yes	31000 - 45000	Professional	>8 hours	6-10 years	>150 cc	Yes	Yes	Yes	Yes	No	No	No	No	No	Yes	Yes	No	No	No	No	No	Yes
28	18-30 years	65	167.64	23.1291	23.0 - 24.9 kg/m2	Graduate and above	Married	No	31000 - 45000	Professional	6-8 hours	6-10 years	<150 cc	Yes	Yes	Yes	No	No	No	No	No	No	No	No	No	No	No	No	No	No
28	18-30 years	64	170.18	22.0985	18.5 - 22.9 kg/m2	HSC	Married	Yes	>45000	Professional	>8 hours	6-10 years	<150 cc	Yes	Yes	No	Yes	No	No	Yes	No	Yes	Yes	Yes	No	No	No	No	No	Yes
34	31-40 years	67	172.72	22.459	18.5 - 22.9 kg/m2	Graduate and above	Married	Yes	>45000	Professional	>8 hours	6-10 years	<150 cc	Yes	No	No	Yes	Yes	No	No	No	No	Yes	Yes	No	No	No	No	No	Yes
35	31-40 years	65	167.64	23.1291	23.0 - 24.9 kg/m2	Graduate and above	Married	No	>45000	Professional	>8 hours	6-10 years	>150 cc	Yes	No	Yes	Yes	No	Yes	No	No	No	Yes	Yes	No	No	No	No	No	Yes
43	>40 years	64	167.64	22.7732	18.5 - 22.9 kg/m2	HSC	Married	No	>45000	Occational	<6 hours	>10 years	>150 cc	Yes	Yes	Yes	Yes	No	No	No	No	Yes	Yes	Yes	No	No	No	No	Yes	Yes
29	18-30 years	84	172.72	28.1575	>25.0 kg/m2	Graduate and above	Married	Yes	31000 - 45000	Occational	<6 hours	0-5 years	>150 cc	Yes	Yes	Yes	No	No	No	No	No	No	No	No	No	No	No	No	No	No
35	31-40 years	62	172.72	20.7829	18.5 - 22.9 kg/m2	HSC	Married	Yes	>45000	Professional	>8 hours	>10 years	>150 cc	Yes	No	Yes	Yes	No	No	No	No	Yes	Yes	Yes	Yes	No	No	No	No	No
44	>40 years	58	170.18	20.0268	18.5 - 22.9 kg/m2	SSC or bellow	Married	No	31000 - 45000	Professional	>8 hours	>10 years	<150 cc	Yes	No	No	Yes	No	No	No	No	Yes	Yes	Yes	Yes	No	No	No	No	Yes
29	18-30 years	62	165.1	22.7456	18.5 - 22.9 kg/m2	HSC	Married	Yes	31000 - 45000	Professional	6-8 hours	6-10 years	<150 cc	Yes	Yes	Yes	Yes	No	No	No	No	No	Yes	Yes	No	No	No	No	No	Yes
24	18-30 years	62	170.18	21.4079	18.5 - 22.9 kg/m2	HSC	Married	Yes	<30000	Occational	<6 hours	0-5 years	<150 cc	Yes	No	No	No	No	No	No	No	No	No	No	No	No	No	No	No	No
28	18-30 years	58	162.56	21.9483	18.5 - 22.9 kg/m2	SSC or bellow	Married	Yes	31000 - 45000	Professional	6-8 hours	0-5 years	<150 cc	Yes	No	No	Yes	No	No	No	No	Yes	Yes	Yes	Yes	No	No	No	No	Yes
28	18-30 years	58	162.56	21.9483	18.5 - 22.9 kg/m2	HSC	Married	Yes	31000 - 45000	Professional	6-8 hours	6-10 years	<150 cc	Yes	Yes	Yes	No	No	No	No	No	No	No	No	No	No	No	No	No	No
38	31-40 years	68	167.64	24.1966	23.0 - 24.9 kg/m2	Graduate and above	Married	Yes	>45000	Occational	<6 hours	6-10 years	>150 cc	Yes	Yes	Yes	Yes	No	No	No	No	Yes	Yes	Yes	No	No	No	No	No	Yes
24	18-30 years	75	172.72	25.1406	>25.0 kg/m2	HSC	Unmarid	No	<30000	Occational	<6 hours	6-10 years	>150 cc	Yes	Yes	Yes	No	No	No	No	No	No	No	No	No	No	No	No	No	No
34	31-40 years	67	167.64	23.8407	23.0 - 24.9 kg/m2	HSC	Married	Yes	31000 - 45000	Occational	<6 hours	>10 years	>150 cc	Yes	Yes	Yes	Yes	No	No	No	No	Yes	Yes	Yes	No	No	No	No	No	Yes
43	>40 years	67	167.64	23.8407	23.0 - 24.9 kg/m2	HSC	Married	No	31000 - 45000	Professional	6-8 hours	6-10 years	>150 cc	Yes	Yes	Yes	Yes	No	Yes	No	No	No	Yes	Yes	No	No	No	No	Yes	No
40	31-40 years	68	167.64	24.1966	23.0 - 24.9 kg/m2	HSC	Married	Yes	>45000	Professional	>8 hours	>10 years	<150 cc	Yes	Yes	Yes	Yes	No	No	No	No	Yes	Yes	Yes	Yes	No	No	No	No	Yes
34	31-40 years	64	167.64	22.7732	18.5 - 22.9 kg/m2	HSC	Married	No	<30000	Occational	<6 hours	0-5 years	<150 cc	Yes	Yes	Yes	No	No	No	No	No	No	No	No	No	No	No	No	No	No
31	31-40 years	63	167.64	22.4174	18.5 - 22.9 kg/m2	Graduate and above	Married	No	>45000	Professional	>8 hours	>10 years	>150 cc	Yes	Yes	Yes	Yes	No	No	No	No	Yes	Yes	Yes	Yes	No	No	No	No	Yes
30	18-30 years	56	162.56	21.1914	18.5 - 22.9 kg/m2	HSC	Married	No	31000 - 45000	Occational	<6 hours	6-10 years	<150 cc	Yes	No	No	Yes	No	No	No	No	Yes	Yes	Yes	No	No	No	No	No	Yes
45	>40 years	65	172.72	21.7885	18.5 - 22.9 kg/m2	Graduate and above	Married	No	>45000	Occational	<6 hours	>10 years	>150 cc	Yes	Yes	Yes	Yes	No	No	No	No	No	Yes	No	No	No	No	No	No	No
